# Supplementary material for: Transcriptome Analysis of the Vernalization Response in Barley (Hordeum vulgare) Seedlings
Source: PLoS One. 2011 Mar 9;6(3):e17900. doi: 10.1371/journal.pone.0017900 (PMC3052371; doi:10.1371/journal.pone.0017900)
Supplement: Table S1 — Contigs with altered expression in the short cold treatment relative to no treatment control. (XLS) [file pone.0017900.s002.xls]

## Sheet: ST1
Table S1. Contigs with altered expression in the short cold treatment relative to no treatment control.
log2FC equals fold change in expression level on a log 2 scale
Contig	logFC	P.Value
HVSMEa0006I22r2_s_at	7.80983	1.70437e-14
Contig12748_at	5.61999	3.20177e-12
HVSMEa0015E13r2_s_at	5.58781	1.2598e-11
Contig3431_x_at	5.4303	4.74437e-13
Contig1717_s_at	5.32468	1.71333e-13
Contig4760_s_at	4.63853	7.38743e-13
Contig4281_s_at	4.62438	7.27716e-11
Contig2812_at	4.52043	3.15e-10
Contig3670_at	4.08457	1.04672e-11
baak1p18_s_at	4.0714	4.91369e-08
Contig11397_s_at	4.00969	3.33064e-12
Contig6752_s_at	3.96228	4.23235e-12
HVSMEn0019L21f_at	3.92757	4.95536e-12
AF069331_s_at	3.87584	3.45158e-12
Contig11396_at	3.85039	8.74099e-11
Contig6505_at	3.75772	6.49632e-10
Contig4520_at	3.74328	2.60001e-11
Contig6751_at	3.60525	1.52258e-10
Contig422_at	3.493	6.07088e-06
rbah19o01_s_at	3.48312	2.69685e-12
Contig19953_at	3.38496	2.84487e-11
Contig6859_at	3.38239	2.1033e-10
Contig10150_at	3.2919	6.19484e-11
Contig6358_at	3.2429	1.42062e-12
Contig6214_at	3.23393	3.38011e-12
Contig3426_at	3.22557	1.61426e-09
Contig24850_at	3.19936	9.02843e-08
Contig24141_at	3.1755	5.31273e-10
Contig26247_at	3.08858	4.95165e-05
Contig418_at	3.06992	0.000107717
Contig4281_at	2.96092	4.5939e-10
Contig10151_s_at	2.93451	2.44381e-11
Contig3668_at	2.89146	8.39531e-08
Contig9663_s_at	2.88972	1.11398e-08
Contig14264_at	2.8113	4.66303e-11
Contig3112_at	2.78678	7.75545e-11
Contig16049_at	2.76542	4.35951e-09
Contig3814_at	2.73916	2.77725e-10
Contig6_x_at	2.71816	0.00153737
Contig13248_at	2.69091	1.75888e-07
Contig5876_at	2.68563	7.98087e-09
HVSMEf0013K24r2_s_at	2.66642	1.87043e-11
Contig11076_at	2.65284	1.87518e-11
Contig2407_s_at	2.65197	9.88671e-07
Contig7003_at	2.6437	9.93852e-08
Contig9923_at	2.61975	1.28712e-08
HVSMEi0003G04r2_s_at	2.60569	1.05164e-08
Contig21298_at	2.59747	1.14988e-07
AF026538_at	2.57954	1.51194e-08
baak16l04_x_at	2.57939	0.000943053
Contig9922_s_at	2.55821	3.86196e-10
Contig3430_at	2.51961	4.00602e-10
Contig18736_at	2.4832	2.51249e-13
Contig10323_at	2.48005	1.12024e-09
Contig433_x_at	2.47745	0.000441402
Contig194_s_at	2.47187	4.4825e-06
Contig17245_at	2.46793	5.98661e-09
Contig8538_at	2.45418	1.20226e-11
Contig26196_at	2.44863	1.30006e-10
Contig9764_at	2.44599	8.86246e-08
Contig13855_at	2.43614	2.07945e-09
Contig3810_at	2.43356	7.76757e-08
HV_CEb0007N06r2_at	2.39938	1.92874e-08
Contig10895_at	2.38836	2.75033e-08
Contig4024_at	2.36877	1.27717e-08
Contig5805_at	2.36319	1.17672e-09
Contig943_s_at	2.35458	3.04536e-13
Contig12376_at	2.34533	4.12943e-09
Contig3045_at	2.29851	5.56764e-09
Contig1718_s_at	2.292	1.71868e-08
Contig6741_s_at	2.29135	3.04264e-07
Contig24832_at	2.28655	1.87019e-09
Contig9589_at	2.28362	7.2127e-09
Contig3433_x_at	2.27561	3.02308e-08
Contig3432_s_at	2.26862	9.81786e-06
Contig841_x_at	2.25955	0.00104557
Contig20974_at	2.25233	7.58527e-09
Contig3427_at	2.24902	1.80404e-08
Contig15142_at	2.24103	9.52036e-10
Contig2857_at	2.2405	3.2239e-11
Contig25239_at	2.23401	3.96965e-08
Contig13866_at	2.21871	1.02601e-09
Contig20755_at	2.20401	1.14578e-09
baak4a13_at	2.17036	2.17895e-09
Contig13091_s_at	2.16072	5.16145e-08
Contig21281_at	2.15066	7.22289e-10
Contig12302_at	2.14225	1.85033e-11
Contig19400_at	2.12529	6.22833e-09
Contig3810_s_at	2.11901	1.073e-07
Contig16372_at	2.11015	3.46821e-09
Contig13656_at	2.10261	3.37142e-11
HC112E03_T3_s_at	2.08853	3.99608e-08
Contig10841_s_at	2.0857	3.98121e-12
Contig3563_at	2.08492	1.78237e-09
Contig628_x_at	2.06659	0.00233186
Contig14304_at	2.04874	7.98068e-09
Contig17030_at	2.04631	6.54653e-10
Contig9422_at	2.03277	6.67778e-09
Contig10779_at	2.02624	1.50549e-06
Contig425_at	2.02363	0.000199555
Contig10022_at	2.01689	4.62821e-09
Contig1193_s_at	2.0134	5.58832e-10
rbaal12n12_s_at	1.99596	4.29892e-07
Contig3362_at	1.99321	2.90945e-06
HVSMEa0003H08r2_at	1.97518	5.82379e-09
Contig3314_at	1.96198	2.97223e-09
Contig6173_at	1.95448	2.62249e-09
Contig15150_at	1.94544	2.35266e-07
Contig6065_s_at	1.94292	1.41186e-10
Contig8220_at	1.93106	2.45178e-07
Contig10570_at	1.92841	1.1523e-09
rbaal31j11_s_at	1.92136	1.41941e-09
Contig6194_s_at	1.91649	0.000179309
Contig837_x_at	1.90466	0.000747762
Contig3423_at	1.90034	4.68719e-09
Contig6208_at	1.89809	8.60585e-09
HV02B02u_at	1.88667	2.48455e-08
Contig658_at	1.87575	9.75516e-09
HY07L14u_at	1.87012	3.25721e-09
Contig10709_at	1.86398	3.06161e-11
Contig15264_at	1.86338	9.34912e-08
rbaal1f12_s_at	1.86312	2.21573e-09
Contig3827_at	1.85802	1.73279e-05
Contig4062_at	1.85454	9.78859e-11
Contig24835_at	1.85115	4.58279e-06
EBpi03_SQ001_I14_at	1.84888	2.51012e-08
Contig11522_at	1.84405	1.57306e-08
Contig4639_s_at	1.8276	4.38422e-09
Contig11213_at	1.81951	8.80157e-08
Contig11100_at	1.81301	8.9016e-06
Contig13917_at	1.81077	1.84777e-10
Contig9521_at	1.79984	6.47333e-07
rbah58n17_s_at	1.79339	1.02237e-07
Contig432_x_at	1.79259	0.000507892
HV_CEb0006A14f_s_at	1.79088	8.203e-08
Contig4260_at	1.78877	1.41268e-07
Contig2855_at	1.77482	1.21711e-09
Contig10698_at	1.77425	1.64226e-10
Contig26482_at	1.77224	1.46334e-07
Contig7171_s_at	1.76916	8.27206e-09
Contig21251_at	1.76456	2.51553e-09
Contig3827_s_at	1.76394	3.56233e-05
Contig17260_at	1.73904	1.44669e-08
Contig15186_at	1.71688	9.08632e-08
Contig4370_at	1.70764	1.84751e-08
Contig23889_at	1.70451	8.1485e-07
Contig5433_at	1.70256	1.64802e-05
Contig12084_at	1.69187	6.04545e-08
Contig16751_at	1.69144	6.4499e-08
HS09O21u_at	1.68566	7.69605e-07
Contig11052_at	1.68107	1.25087e-08
Contig12445_at	1.67535	6.69721e-06
Contig6066_s_at	1.66562	7.76063e-12
Contig18796_at	1.66002	5.99122e-06
Contig1820_at	1.65681	1.07397e-07
Contig5887_at	1.65448	2.45148e-08
Contig6354_s_at	1.65423	1.82949e-06
Contig14077_at	1.6538	7.47012e-07
Contig11220_s_at	1.65209	3.80305e-11
EBem09_SQ007_D05_s_at	1.64065	2.02074e-07
Contig9813_at	1.63648	1.74867e-09
Contig1012_s_at	1.63432	0.00395309
Contig1195_at	1.62317	5.65192e-10
HV03I19u_at	1.61989	6.2731e-05
Contig7221_s_at	1.61452	2.42799e-06
Contig10808_at	1.60744	5.92589e-10
Contig5838_at	1.60508	4.01912e-07
HVSMEa0015G15r2_s_at	1.59902	1.11403e-05
Contig13201_at	1.59882	4.81126e-09
HM05H21r_at	1.59672	1.35689e-10
Contig26361_at	1.5967	6.3835e-09
Contig17085_at	1.59535	2.24192e-09
Contig1795_at	1.59205	6.48401e-06
Contig11487_at	1.58856	1.21605e-09
Contig13673_at	1.58823	1.05347e-05
EBro04_SQ003_B10_s_at	1.58135	1.21149e-10
Contig3811_at	1.57616	2.23897e-06
Contig2975_s_at	1.57186	1.24847e-10
Contig6067_at	1.56442	7.66792e-12
Contig5302_at	1.55397	1.58646e-08
Contig5247_at	1.5538	3.23128e-08
Contig21968_at	1.54814	0.000333059
Contig7980_at	1.54628	6.78559e-07
Contig11961_at	1.54549	9.2573e-09
Contig9036_at	1.53343	2.59489e-08
Contig1335_at	1.52789	2.80718e-08
Contig12460_at	1.5247	7.28312e-10
Contig11572_at	1.52276	6.96055e-10
Contig14387_at	1.52188	1.37864e-06
Contig8641_at	1.52003	1.42045e-08
Contig7004_at	1.51793	1.0778e-06
Contig5444_s_at	1.51307	3.8665e-07
Contig4450_at	1.50696	1.68458e-09
Contig7132_s_at	1.50462	2.01821e-08
Contig3873_at	1.49874	1.73811e-10
Contig18094_at	1.49732	2.13504e-07
HV06O23u_at	1.49493	1.86608e-08
Contig23336_at	1.49458	3.71635e-07
Contig4025_s_at	1.49031	3.77945e-07
Contig3341_at	1.48912	5.93208e-07
Contig13706_at	1.48752	2.2452e-05
Contig13712_at	1.48689	1.66599e-07
Contig19893_at	1.48002	2.50823e-09
EBem09_SQ004_B23_s_at	1.47959	1.15535e-08
Contig23549_at	1.47803	7.09392e-11
Contig4621_at	1.47161	6.27554e-08
Contig22467_at	1.47065	1.9284e-08
Contig13256_at	1.4696	2.76464e-09
Contig2856_s_at	1.46907	2.61346e-11
HX10O03r_at	1.46663	3.03951e-08
rbaal1k11_s_at	1.46133	4.6105e-10
Contig25977_at	1.45811	9.77982e-06
Contig14114_at	1.45619	1.58045e-07
Contig20774_at	1.45615	3.20222e-06
Contig13719_at	1.45501	1.24865e-06
HVSMEm0019L10r2_s_at	1.44907	6.15843e-08
Contig5746_at	1.44892	2.21751e-08
Contig12925_at	1.44593	2.10878e-08
HV_CEb0004O15r2_s_at	1.4433	0.000109823
Contig11343_at	1.44035	1.40646e-05
Contig6698_at	1.44032	4.84198e-10
Contig20431_at	1.43875	5.62674e-08
Contig19086_at	1.43401	1.16414e-08
Contig10360_at	1.42828	4.57658e-05
Contig7481_at	1.42155	6.64453e-09
Contig1701_s_at	1.41717	0.000590338
Contig18326_at	1.41603	8.4778e-09
Contig8149_at	1.41437	2.14052e-08
Contig9576_at	1.4131	2.34037e-08
HD11L13r_at	1.41074	5.70475e-06
HV10J12u_s_at	1.40636	3.4749e-07
Contig6242_at	1.40544	0.000657542
Contig11955_at	1.40445	9.50851e-09
HT05J08u_at	1.40115	1.28321e-07
EBem09_SQ005_H10_s_at	1.40108	1.70504e-08
Contig5237_at	1.39763	7.61569e-09
HV_CEb0004J20f_s_at	1.39727	5.65584e-06
Contig6938_at	1.39659	0.00705288
Contig11241_at	1.39442	2.0792e-05
EBro08_SQ011_N18_at	1.39345	2.53006e-06
Contig13189_at	1.39302	3.55738e-09
Contig5013_at	1.39251	6.88362e-06
Contig5688_at	1.39156	3.38315e-08
Contig6707_at	1.39081	3.77842e-06
Contig1037_s_at	1.38906	2.42842e-06
Contig12379_at	1.38835	1.26895e-06
HA11O05u_at	1.38801	7.26418e-06
Contig10904_at	1.38766	1.75406e-09
Contig18844_at	1.38761	2.54744e-08
Contig15849_at	1.38471	1.69301e-09
Contig14026_at	1.38416	0.000122625
Contig2406_at	1.38283	0.00562522
HVSMEb0008M09r2_at	1.38274	6.19728e-05
Contig4569_at	1.38134	1.5392e-05
Contig13989_at	1.37485	6.46191e-08
Contig12776_at	1.36802	1.15834e-06
Contig16174_at	1.36686	4.21186e-05
Contig11968_at	1.36429	7.04519e-05
HS05N06r_s_at	1.3604	1.93874e-07
Contig3361_at	1.36036	8.52856e-09
Contig9394_at	1.35906	2.36721e-08
EBro02_SQ001_J03_at	1.35832	1.83177e-06
HVSMEl0002K15r2_at	1.34734	0.000216935
HV_CEa0005A05r2_s_at	1.34684	9.75526e-07
Contig18924_at	1.34647	1.666e-08
Contig23697_at	1.34048	3.0631e-06
Contig658_s_at	1.33813	1.18789e-09
Contig8740_at	1.33009	2.04162e-06
Contig9376_at	1.32609	8.94893e-08
Contig17135_s_at	1.32487	1.17761e-06
HX01L18w_at	1.32002	1.22078e-07
Contig10670_at	1.31876	8.53196e-07
Contig14861_at	1.3187	1.13573e-06
Contig7194_at	1.31701	3.88354e-07
Contig6533_at	1.317	6.29424e-09
Contig3947_s_at	1.31427	0.000382014
bah24p14_at	1.3025	6.11169e-07
Contig18367_at	1.30168	0.000107947
Contig8124_at	1.30078	5.61615e-08
Contig16563_at	1.29958	3.69213e-08
Contig5687_s_at	1.29732	4.13429e-06
Contig7881_at	1.2943	6.55737e-09
Contig10890_s_at	1.2899	6.64495e-07
Contig26368_at	1.2891	7.20287e-09
EBma03_SQ003_J21_at	1.28723	0.000779663
Contig7125_s_at	1.28562	1.64663e-06
Contig13615_at	1.28497	4.20009e-07
Contig9662_at	1.28341	7.93577e-08
Contig12075_at	1.28331	8.49082e-05
Contig3875_s_at	1.27696	1.93807e-08
Contig14685_at	1.27694	1.05692e-06
Contig12724_at	1.27691	1.11856e-08
Contig11198_at	1.27507	1.6301e-09
Contig617_x_at	1.27424	0.00076737
HVSMEh0081I20r2_s_at	1.27203	6.92047e-06
Contig4641_s_at	1.27167	1.09876e-07
Contig13355_at	1.26951	5.39563e-07
Contig4447_s_at	1.26626	7.87073e-09
Contig3429_at	1.26506	2.50071e-06
Contig3160_at	1.25952	4.96746e-05
Contig12700_at	1.25564	9.6494e-08
HVSMEn0014H06r2_s_at	1.25536	3.75942e-06
Contig16582_at	1.25512	0.00111763
Contig23051_at	1.25177	1.49664e-07
Contig4640_s_at	1.25135	1.24779e-06
Contig9874_s_at	1.25097	1.95757e-07
MitoContig4_at	1.25064	5.45146e-06
rbah15i08_s_at	1.24856	2.23511e-09
Contig12873_at	1.24781	1.7038e-08
HS01M21w_s_at	1.24691	2.29108e-09
Contig16935_at	1.24687	2.38242e-07
Contig9169_at	1.24664	2.85722e-05
Contig16552_at	1.24496	1.99313e-07
Contig8551_at	1.2421	1.09519e-08
Contig2985_s_at	1.24165	3.99865e-05
Contig3058_at	1.23821	1.1e-08
Contig103_s_at	1.23714	1.61071e-09
Contig5128_s_at	1.23425	6.0384e-07
Contig8503_at	1.23315	3.49445e-08
Contig6282_at	1.23101	2.262e-06
EBro08_SQ007_B12_s_at	1.22821	0.00508768
Contig6761_at	1.2282	2.72476e-07
HVSMEb0001J13r2_at	1.22699	1.0855e-06
Contig6742_at	1.2246	0.000176832
HVSMEa0007I03r2_at	1.22154	7.0255e-05
HVSMEc0012N05r2_at	1.2211	5.67127e-08
Contig12237_at	1.21971	0.000102918
EBro02_SQ005_L20_at	1.21927	9.22825e-09
HT10N20u_s_at	1.21716	5.02696e-06
Contig24168_at	1.21634	0.0012195
Contig9430_at	1.21593	1.57644e-06
Contig17080_at	1.21396	0.00110048
Contig20387_at	1.2124	1.90351e-05
Contig12652_at	1.21233	1.45832e-09
Contig7577_at	1.20922	3.66043e-08
Contig1709_at	1.20831	0.000762713
Contig8156_at	1.20808	1.91448e-08
HS16K21u_at	1.20794	7.46466e-08
Contig16020_at	1.20631	5.79034e-06
Contig4027_at	1.20604	4.46515e-06
Contig15816_at	1.20603	1.1703e-06
Contig1337_s_at	1.20037	2.32204e-06
Contig7433_s_at	1.20034	5.26253e-09
HVSMEf0015I21r2_s_at	1.19785	6.89115e-06
Contig7127_at	1.19777	1.77883e-07
Contig9863_at	1.1977	8.12841e-07
Contig24754_at	1.1964	6.10767e-08
EBpi01_SQ002_L02_at	1.19618	7.47621e-10
Contig14830_at	1.19181	1.69518e-09
Contig1037_at	1.19074	1.57581e-06
Contig14172_at	1.18949	5.11181e-06
Contig4763_at	1.18916	4.14077e-06
Contig26527_at	1.18793	9.88362e-08
Contig6910_at	1.18349	2.47589e-06
HA11O05u_s_at	1.17679	1.03871e-06
Contig6911_at	1.17656	1.13748e-06
Contig3746_at	1.17594	5.29507e-08
Contig24933_at	1.17416	2.41132e-07
Contig4475_at	1.17273	9.75906e-05
Contig10934_at	1.17258	0.000130888
Contig11818_at	1.16925	4.47454e-05
Contig10632_s_at	1.16621	1.52848e-05
Contig10166_at	1.16604	1.94416e-08
Contig2738_s_at	1.16428	1.06363e-06
Contig17926_at	1.16402	1.69831e-07
Contig12169_at	1.16392	7.94655e-07
HM05N11r_at	1.15936	2.33552e-05
Contig2147_at	1.15742	5.5477e-06
HVSMEa0008M19r2_at	1.15598	0.000923123
HVSMEg0017A14f_s_at	1.15479	1.03209e-08
Contig7448_at	1.15437	3.12158e-05
rbaal38l09_s_at	1.15352	7.3049e-10
Contig25386_at	1.15253	2.36264e-07
Contig347_s_at	1.1525	4.58462e-05
Contig5146_at	1.15192	2.97379e-05
Contig12807_at	1.14998	2.73976e-08
HT09N08u_s_at	1.14874	0.000111503
Contig24126_at	1.14857	1.98233e-07
Contig11221_at	1.1471	5.00111e-07
Contig10134_s_at	1.14495	8.93837e-06
Contig6526_at	1.143	9.48895e-10
Contig7433_at	1.14272	1.08708e-08
Contig7157_at	1.14255	4.37254e-07
Contig19921_at	1.13912	1.72372e-05
Contig10052_at	1.13821	9.88663e-08
Contig5665_at	1.12726	1.1149e-05
Contig10738_at	1.12595	1.46462e-07
Contig7427_at	1.1231	7.35207e-08
Contig18717_at	1.12035	1.13801e-08
EBro03_SQ008_J07_s_at	1.11821	2.2957e-07
Contig24911_at	1.11696	3.18776e-08
Contig11997_at	1.11593	3.63215e-07
Contig12798_at	1.11099	9.29576e-06
Contig15140_at	1.10877	6.81222e-05
Contig12332_at	1.10576	3.91057e-07
Contig17102_at	1.10416	2.71257e-06
HV14I04u_s_at	1.1041	1.30893e-05
Contig20981_at	1.10398	0.000362391
HW09A20u_at	1.10166	8.29936e-06
Contig23146_at	1.09514	4.70565e-07
HU12E14u_at	1.09487	3.20089e-08
EBpi01_SQ002_L02_x_at	1.0906	8.81514e-09
Contig16826_at	1.08846	7.72354e-08
Contig9476_at	1.0882	6.05249e-09
Contig2470_s_at	1.08496	4.01232e-05
Contig7517_at	1.08261	1.18655e-05
Contig10985_at	1.08232	0.000178544
Contig1802_at	1.07899	4.57486e-05
Contig19553_at	1.07877	1.92781e-05
HD07L17r_at	1.07701	3.44144e-07
Contig15374_at	1.07633	1.5558e-06
Contig2888_at	1.07599	2.37881e-08
Contig6154_s_at	1.07587	2.35016e-06
Contig4025_x_at	1.07446	0.00012545
HVSMEb0014F22f_s_at	1.07444	4.53891e-05
Contig2249_at	1.07361	1.00441e-05
Contig5217_at	1.07019	6.61028e-05
Contig11708_at	1.06852	1.02555e-06
Contig7434_at	1.0622	5.37035e-10
Contig21178_at	1.06174	3.43167e-08
Contig12512_at	1.06021	5.041e-05
Contig13914_at	1.05931	4.9208e-06
Contig10791_s_at	1.05837	9.40695e-07
Contig11641_at	1.05748	0.00046624
HW01K14T_at	1.05648	8.45833e-07
Contig14522_at	1.0555	1.03518e-05
Contig24662_at	1.05438	1.5074e-07
HW01M18u_s_at	1.05148	4.4136e-08
Contig13287_at	1.04998	2.03547e-06
Contig6570_at	1.04918	3.01425e-07
Contig5249_at	1.04849	3.67045e-09
Contig1056_s_at	1.04814	1.42925e-06
Contig12633_at	1.04777	6.88309e-05
Contig14732_at	1.04677	3.17409e-05
Contig4386_at	1.04597	6.06263e-05
Contig1988_at	1.04511	8.14002e-07
Contig13646_at	1.04471	3.79024e-06
Contig6933_s_at	1.04408	5.24854e-06
Contig8598_at	1.04321	2.57118e-07
Contig6182_at	1.04308	0.000176096
Contig12776_s_at	1.04236	6.4683e-07
Contig23272_at	1.04024	0.000288663
Contig869_x_at	1.04014	1.57794e-05
Contig9397_at	1.03982	1.49245e-05
Contig5012_s_at	1.03947	9.34097e-06
Contig19986_at	1.0361	6.05169e-06
Contig22530_at	1.03427	2.26289e-05
Contig18568_at	1.03299	1.24412e-08
Contig8369_at	1.03271	1.40752e-05
Contig5244_at	1.0306	5.8209e-05
Contig22458_at	1.03052	8.73707e-06
Contig1188_s_at	1.03041	0.00131931
HVSMEf0019G16r2_at	1.02677	1.30445e-07
Contig24882_at	1.02603	3.87621e-07
Contig14514_at	1.02439	1.48091e-08
Contig6010_at	1.02333	0.000105936
HVSMEb0006K18r2_at	1.02177	3.73788e-06
Contig25988_at	1.02103	3.62929e-08
Contig15241_at	1.01962	1.22408e-05
HVSMEm0022A05r2_at	1.0183	2.62709e-07
Contig14742_x_at	1.01726	3.36754e-06
Contig16695_at	1.01669	1.04885e-08
Contig6301_at	1.01421	2.44766e-05
AJ303111_s_at	1.01317	0.0018097
Contig10082_at	1.01308	2.269e-05
EBpi01_SQ005_P17_at	1.0127	1.04313e-06
Contig6641_at	1.01148	2.73322e-09
Contig12925_s_at	1.00881	4.35528e-07
Contig9506_at	1.00881	1.84384e-07
Contig6770_at	1.00878	2.1196e-07
Contig2496_at	1.00453	0.000874234
HV12J05u_at	1.00251	0.000259829
Contig12421_at	-1.00328	0.000938108
Contig14994_at	-1.00412	0.000151321
Contig26252_at	-1.00461	1.52095e-07
Contig12367_at	-1.00917	6.10671e-07
Contig15987_at	-1.01225	9.42257e-06
Contig15103_at	-1.01466	4.8613e-07
Contig2447_x_at	-1.01557	5.34967e-06
Contig20025_at	-1.01955	6.84029e-09
Contig11223_at	-1.02041	2.33354e-08
Contig5252_at	-1.02178	9.53972e-07
Contig20979_s_at	-1.02482	4.21254e-06
Contig2672_at	-1.02647	0.000605615
Contig22868_at	-1.02684	0.00144464
Contig1142_at	-1.02706	3.96154e-08
Contig18793_at	-1.03019	2.15295e-05
Contig11740_at	-1.03807	4.71658e-08
Contig3212_s_at	-1.04013	0.000152843
Contig22007_at	-1.04052	8.40979e-09
HV10I20u_at	-1.04909	1.90272e-06
HA04k13r_at	-1.05789	3.51845e-05
EBca01_SQ005_O17_at	-1.06112	3.9347e-07
Contig17178_at	-1.06254	0.000202504
Contig11067_s_at	-1.06293	4.98488e-07
Contig1897_s_at	-1.06418	3.48915e-08
Contig16_at	-1.06422	4.53303e-08
Contig434_s_at	-1.06718	5.57423e-08
Contig1302_at	-1.06739	1.10444e-07
Contig15395_at	-1.06787	5.68533e-06
Contig4545_s_at	-1.06851	7.67048e-08
Contig4701_at	-1.07147	6.21901e-06
HVSMEa0001J12r2_at	-1.07704	5.23896e-09
Contig25404_at	-1.0776	2.57874e-07
Contig3676_at	-1.08354	2.61122e-05
Contig2212_s_at	-1.08553	0.00225535
Contig9016_at	-1.08594	5.24392e-08
Contig8263_at	-1.08726	1.407e-08
Contig9308_s_at	-1.08789	4.14184e-05
Contig20_at	-1.09005	1.23972e-07
Contig19172_at	-1.09236	8.19872e-06
Contig21858_at	-1.09478	2.18863e-05
Contig19730_at	-1.09698	8.18277e-05
HVSMEa0020P01f_at	-1.10021	0.000343215
HVSMEa0003B16r2_at	-1.10525	0.000310349
Contig16816_at	-1.10802	8.67692e-09
Contig16957_at	-1.10855	3.81809e-07
HVSMEn0010C12r2_at	-1.11189	4.6675e-08
Contig2957_at	-1.12531	5.58341e-08
Contig2783_s_at	-1.12936	2.2841e-05
Contig5613_at	-1.13149	0.00011027
Contig12742_at	-1.13833	3.073e-07
Contig2438_at	-1.13837	1.99316e-09
Contig11619_at	-1.14524	1.02826e-08
EBem04_SQ002_C07_s_at	-1.1468	5.28513e-06
Contig7315_at	-1.15667	5.37468e-07
rbags25g01_at	-1.15749	6.20528e-07
Contig19285_at	-1.16116	0.000293598
HVSMEn0002B08r2_at	-1.1639	0.00061256
Contig25758_at	-1.16447	1.57014e-05
Contig34_s_at	-1.16795	8.05486e-05
Contig1510_at	-1.18166	5.97616e-08
Contig14892_at	-1.18516	0.000140746
Contig18891_at	-1.19377	0.00200054
Contig4056_s_at	-1.19526	0.000221106
Contig5597_s_at	-1.19645	3.34927e-09
Contig7450_at	-1.20024	2.99615e-06
HM02B09u_at	-1.21332	5.26328e-07
Contig9433_at	-1.21713	6.70361e-06
HY08A19u_at	-1.21844	6.5227e-06
HVSMEf0002A21r2_at	-1.21888	1.06204e-05
Contig2673_at	-1.22052	0.00251409
Contig5272_s_at	-1.2285	1.06285e-08
Contig18644_at	-1.22853	1.55438e-08
Contig23584_at	-1.23017	1.99379e-05
Contig20072_at	-1.25649	2.11325e-08
rbaal21f05_s_at	-1.25655	5.71721e-05
Contig4887_s_at	-1.25769	0.00257117
Contig13702_at	-1.26395	5.11577e-07
Contig4011_at	-1.27067	9.52157e-06
Contig21604_at	-1.27854	0.00159952
Contig16015_at	-1.28385	2.26111e-07
Contig22642_at	-1.28759	0.00242004
HK05B20r_s_at	-1.29102	3.37247e-08
Contig5638_at	-1.29795	9.07574e-08
Contig5272_at	-1.3015	5.74156e-09
Contig26382_at	-1.30327	2.56595e-05
Contig17119_at	-1.30402	1.32898e-08
Contig6039_at	-1.30487	2.78387e-09
HZ40A08r_at	-1.30518	2.67705e-06
Contig14043_at	-1.31091	8.9551e-08
Contig18109_at	-1.31392	2.25318e-09
Contig2210_at	-1.31928	0.00587238
Contig5630_at	-1.32044	4.51752e-08
Contig2446_at	-1.32621	6.7776e-07
Contig6515_at	-1.33031	3.89602e-06
Contig1894_at	-1.33719	1.31471e-05
Contig2112_at	-1.34761	6.1247e-05
Contig7583_at	-1.34959	1.43722e-06
Contig23952_at	-1.35615	9.7842e-10
Contig4054_s_at	-1.36268	0.00040646
Contig16098_at	-1.36408	1.12289e-06
Contig26133_at	-1.36472	1.81639e-08
Contig4178_s_at	-1.39548	0.0008263
rbah13p07_s_at	-1.39637	6.5355e-05
HVSMEn0024H20r2_s_at	-1.40068	1.36164e-07
EBpi01_SQ002_O15_at	-1.40114	2.32535e-06
Contig14378_at	-1.4066	4.68752e-10
Contig12580_at	-1.41243	8.06563e-07
Contig15640_at	-1.41364	8.35574e-08
Contig2446_x_at	-1.44035	6.60479e-08
Contig3511_at	-1.44057	3.30621e-05
Contig7712_at	-1.45364	1.04054e-05
Contig11618_at	-1.45729	6.72595e-05
Contig22004_at	-1.46709	7.05755e-08
HI08K02r_at	-1.49201	2.54459e-08
Contig7787_at	-1.50424	2.59812e-05
Contig2209_at	-1.51391	0.00182597
Contig4431_s_at	-1.53701	4.67887e-07
HV05G16u_at	-1.54078	3.25997e-09
HVSMEi0007G06r2_s_at	-1.5683	1.76642e-06
HVSMEn0016B11r2_at	-1.57417	3.82803e-06
HK04F07r_at	-1.59776	4.56403e-08
Contig11923_at	-1.6627	0.00161381
HW09P09u_s_at	-1.684	1.14448e-07
Contig17575_at	-1.68423	1.3639e-07
Contig20287_at	-1.69253	3.08869e-06
Contig2214_s_at	-1.69382	0.00273824
HV12F07u_at	-1.71363	2.9911e-09
Contig18525_at	-1.71504	2.03343e-07
Contig4948_s_at	-1.71519	7.41832e-05
Contig1510_s_at	-1.71574	2.35682e-09
Contig12954_at	-1.73191	1.71576e-10
Contig13836_at	-1.75993	3.56923e-08
Contig17974_at	-1.7827	1.96972e-10
Contig12046_at	-1.79633	0.000453136
Contig2495_s_at	-1.81439	1.14699e-08
HVSMEn0017O18r2_at	-1.84075	2.32076e-08
Contig16592_at	-1.918	5.36886e-11
Contig2493_s_at	-1.94871	6.4571e-09
HVSMEm0005P05r2_at	-1.95925	1.55714e-06
Contig68_at	-2.00589	4.49287e-10
Contig10115_at	-2.068	1.28133e-09
