# Supplementary material for: Transcriptome Analysis of the Vernalization Response in Barley (Hordeum vulgare) Seedlings
Source: PLoS One. 2011 Mar 9;6(3):e17900. doi: 10.1371/journal.pone.0017900 (PMC3052371; doi:10.1371/journal.pone.0017900)
Supplement: Table S2 — Contigs with altered expression in the prolonged cold treatment relative to the no treatment control. (XLS) [file pone.0017900.s003.xls]

## Sheet: ST2
Table S2. Contigs with altered expression in the prolonged cold treatment relative to the no treatment control.
log2FC equals fold change in expression level on a log 2 scale
Contig	logFC	P.Value
HVSMEa0006I22r2_s_at	7.86015	1.57723e-14
HVSMEa0015E13r2_s_at	6.37373	2.61579e-12
Contig1717_s_at	5.61266	9.08666e-14
Contig3670_at	5.52444	2.81021e-13
Contig19953_at	5.0491	2.37712e-13
Contig2812_at	4.83422	1.4287e-10
HT11C04u_s_at	4.63547	6.32892e-06
AF069331_s_at	4.59073	4.53458e-13
Contig3668_at	4.51769	4.99737e-10
Contig6859_at	4.45038	8.1092e-12
baak1p18_s_at	3.67742	1.53e-07
Contig3776_s_at	3.66289	3.10977e-11
Contig6505_at	3.61265	1.0293e-09
Contig6751_at	3.52523	1.98398e-10
Contig13646_at	3.34628	6.66441e-12
Contig11397_s_at	3.31208	3.25324e-11
Contig12748_at	3.27342	1.90674e-09
Contig4760_s_at	3.24693	5.22301e-11
Contig10150_at	3.18014	9.32381e-11
Contig11396_at	3.09642	1.1323e-09
Contig7221_s_at	2.92955	3.25984e-09
Contig24850_at	2.91731	2.50717e-07
Contig4520_at	2.90762	5.14034e-10
Contig10151_s_at	2.87165	3.16114e-11
Contig6752_s_at	2.83906	2.21792e-10
Contig12460_at	2.71496	7.68971e-13
Contig3814_at	2.67885	3.60829e-10
Contig943_s_at	2.6741	6.58169e-14
Contig3112_at	2.66544	1.31284e-10
HW03H14u_at	2.64626	2.11768e-08
Contig422_at	2.61916	9.74911e-05
Contig376_at	2.56429	4.90899e-05
rbah19o01_s_at	2.55788	1.06374e-10
Contig376_s_at	2.55024	0.000874489
Contig22487_at	2.48295	1.93629e-10
Contig1679_s_at	2.46476	8.36159e-09
HVSMEf0013K24r2_s_at	2.43331	5.54495e-11
rbaal14f06_s_at	2.43196	2.27538e-10
HVSMEf0009L21r2_s_at	2.40826	2.01804e-05
Contig1071_s_at	2.37948	1.36283e-05
Contig14264_at	2.31053	4.72033e-10
Contig6208_at	2.27486	1.05787e-09
S0000700012G10F2_at	2.26311	1.65176e-13
Contig1735_s_at	2.23683	3.65324e-06
EBro07_SQ003_G24_s_at	2.21836	4.75766e-06
Contig4281_s_at	2.18657	3.90276e-07
Contig3909_at	2.17881	1.99432e-10
Contig6933_s_at	2.15971	1.69354e-09
Contig1335_at	2.15928	5.17453e-10
Contig17638_at	2.13935	0.000742747
rbags15p13_s_at	2.12213	3.01632e-09
Contig9923_at	2.12098	1.38949e-07
HVSMEn0019L21f_at	2.10469	7.61997e-09
Contig9922_s_at	2.09555	3.94912e-09
HV_CEb0007N06r2_at	2.08346	9.46447e-08
Contig4621_at	2.02572	1.61982e-09
Contig2193_s_at	2.02367	5.75174e-08
HVSMEa0004N04r2_at	1.99443	1.4304e-07
Contig12086_at	1.99325	1.9783e-06
AJ250283_at	1.96578	2.30705e-05
Contig13201_at	1.95775	4.55511e-10
Contig5746_at	1.89415	1.00986e-09
Contig1337_s_at	1.86789	1.81163e-08
Contig2586_at	1.82123	3.59136e-11
Contig6173_at	1.81911	6.00973e-09
Contig11052_at	1.81693	5.12545e-09
Contig13783_at	1.81181	4.56967e-05
Contig11213_at	1.80573	9.58051e-08
Contig6358_at	1.80543	1.46469e-09
EBem09_SQ006_P13_at	1.80507	9.74474e-10
Contig5260_s_at	1.7649	3.47352e-06
Contig7967_at	1.76244	5.8446e-07
rbaal31j11_s_at	1.75992	3.92934e-09
Contig24141_at	1.75352	4.52116e-07
Contig7003_at	1.75224	7.98363e-06
Contig5174_at	1.72521	2.53516e-09
Contig5281_at	1.72448	0.00210213
Contig10323_at	1.70793	8.00791e-08
HT05D14u_s_at	1.6919	0.000455981
Contig15882_s_at	1.69117	1.11854e-07
Contig13977_at	1.68123	1.16007e-07
Contig16005_at	1.67406	4.2978e-08
Contig3810_at	1.66729	4.55235e-06
Contig8703_at	1.65706	0.00514616
Contig24993_at	1.6542	1.95444e-07
Contig14026_at	1.64793	2.41419e-05
Contig1334_at	1.64719	5.76265e-08
U19359_s_at	1.63684	0.00146003
Contig6007_at	1.63668	2.48215e-06
Contig10698_at	1.63312	4.355e-10
Contig24328_at	1.62576	2.03421e-07
Contig2638_at	1.61426	2.46803e-07
Contig8437_at	1.61011	1.98862e-05
Contig9152_at	1.57884	1.37438e-05
Contig3787_at	1.5771	8.78867e-06
Contig194_s_at	1.56464	0.000329877
Contig12868_at	1.51658	1.9775e-09
Contig1765_at	1.51144	9.60804e-08
Contig16174_at	1.51079	1.6038e-05
Contig9965_at	1.51002	6.28959e-10
EBem10_SQ002_I10_s_at	1.49959	0.00134015
Contig3947_s_at	1.48843	0.00013098
Contig1762_s_at	1.47598	3.85765e-09
Contig13989_at	1.47563	2.91214e-08
Contig15186_at	1.4671	5.12103e-07
HM05H21r_at	1.45433	4.07537e-10
Contig10808_at	1.45271	1.93036e-09
Contig109_at	1.44651	1.62982e-08
Contig10866_at	1.44166	7.30711e-07
HX11N12r_at	1.43063	9.7843e-06
Contig7299_at	1.41927	8.36155e-10
Contig11076_at	1.41473	2.87593e-08
Contig25557_at	1.41438	8.30786e-05
Contig23549_at	1.4058	1.283e-10
Contig2305_at	1.40136	0.00199472
Contig16901_at	1.39986	7.43458e-06
Contig2738_s_at	1.39053	1.54282e-07
Contig7937_s_at	1.38609	7.5146e-06
Contig14172_at	1.38045	1.07859e-06
Contig16372_at	1.36898	4.5176e-07
Contig17711_at	1.36713	0.00169244
EBro07_SQ002_B11_at	1.3646	9.80822e-05
Contig2779_at	1.35728	5.62516e-06
Contig5278_at	1.35189	0.0035466
Contig11220_s_at	1.35144	4.07731e-10
HVSMEf0009A08r2_s_at	1.35085	0.000231805
Contig2043_s_at	1.34686	2.28705e-06
Contig4124_s_at	1.3466	4.86943e-08
Contig698_at	1.33859	0.000338963
Contig5371_at	1.338	0.000162427
Contig2188_s_at	1.33696	1.01136e-06
Contig16582_at	1.3293	0.000717025
Contig6391_at	1.32838	0.000208191
Contig2809_at	1.32525	1.326e-05
HW09M17u_at	1.32005	0.00467588
HF23D07r_s_at	1.31446	1.12339e-09
Contig9208_at	1.3073	1.76143e-10
Contig17315_at	1.30348	0.000130019
Contig3783_at	1.30246	7.23451e-06
Contig6852_at	1.30232	2.32267e-09
Contig10726_at	1.30084	1.36046e-07
Contig8132_s_at	1.2994	5.49437e-06
Contig9376_at	1.29924	1.12383e-07
Contig5247_at	1.29834	2.39583e-07
Contig3811_at	1.29644	1.63073e-05
Contig3783_s_at	1.29529	8.50939e-07
Contig10985_at	1.28989	3.59492e-05
Contig4406_x_at	1.28594	3.93298e-07
Contig3667_s_at	1.28234	0.00212339
Contig4307_at	1.27367	4.31385e-08
Contig2191_at	1.27191	3.0575e-07
HA11K18u_s_at	1.26904	5.65512e-08
Contig13874_at	1.2645	0.00267556
Contig3563_at	1.26254	5.11794e-07
MitoContig4_at	1.26148	4.99108e-06
Contig3810_s_at	1.25854	2.52535e-05
Contig12694_at	1.25754	4.22729e-09
HVSMEa0006L09r2_s_at	1.25635	9.29218e-08
HU05M05u_s_at	1.25577	9.79103e-10
Contig7471_at	1.25564	1.65787e-06
Contig3151_at	1.25405	0.000998112
Contig10885_at	1.25176	1.8785e-06
Contig18116_at	1.24694	5.19955e-05
Contig19893_at	1.24616	1.81169e-08
Contig3807_at	1.2414	2.29474e-06
Contig6390_at	1.24031	0.00135974
Contig711_s_at	1.23893	0.00497329
Contig5756_at	1.23855	2.14786e-08
Contig3156_s_at	1.23087	0.00189755
EBro08_SQ010_F19_at	1.22908	0.000442104
Contig8641_at	1.22907	1.55056e-07
Contig1193_s_at	1.22728	1.60505e-07
Contig5114_at	1.22281	5.0443e-08
Contig12336_at	1.21849	0.00255414
Contig23889_at	1.21674	2.56225e-05
Contig2189_s_at	1.21607	3.90665e-07
HU12E14u_at	1.21522	9.7617e-09
Contig12246_at	1.20548	5.12162e-08
Contig17643_at	1.20363	2.92855e-07
Contig8149_at	1.20352	1.31266e-07
Contig12862_at	1.20323	4.21516e-07
Contig7674_at	1.2004	1.14198e-07
HVSMEf0008K18r2_at	1.19882	1.79333e-07
HVSMEf0015E10r2_at	1.19663	6.73569e-08
Contig13673_at	1.19272	0.0001567
Contig17085_at	1.19109	6.3196e-08
Contig12951_at	1.18934	3.33903e-07
rbah38o04_s_at	1.18724	9.38029e-07
Contig8622_s_at	1.18401	3.64198e-07
Contig8070_at	1.18149	6.29899e-05
HVSMEc0019G06f_at	1.18108	0.000277654
Contig23961_at	1.18095	0.000285429
EBma01_SQ005_J20_at	1.17822	4.31762e-05
HVSMEf0001K20r2_at	1.17756	0.00307772
EBem08_SQ004_K17_at	1.17542	0.000131649
HV02I22r_at	1.17518	5.42639e-09
Contig11191_at	1.17186	7.75497e-09
Contig7936_at	1.1712	3.88286e-09
Contig19446_at	1.16989	2.59101e-07
Contig14329_at	1.16908	3.21737e-06
Contig23051_at	1.16556	3.28014e-07
Contig955_s_at	1.16252	0.00256453
Contig21280_at	1.16184	4.02625e-09
Contig12359_at	1.16058	0.00118193
Contig6526_at	1.15934	8.03877e-10
Contig19065_at	1.15911	4.19993e-09
Contig8622_at	1.159	1.80963e-06
HVSMEl0003G02r2_at	1.15739	3.13167e-06
Contig17940_at	1.1541	8.03233e-07
Contig25605_at	1.15399	9.68513e-06
Contig26482_at	1.15352	1.35557e-05
EBem10_SQ004_P21_x_at	1.15298	8.52381e-08
Contig13088_at	1.15286	1.57745e-07
HY10O15u_at	1.15166	1.07191e-05
Contig12125_at	1.14895	5.03153e-06
Contig25699_at	1.14876	5.09295e-07
Contig4405_x_at	1.14788	5.32868e-06
Contig17774_at	1.1432	6.3771e-08
EBpi01_SQ005_J09_s_at	1.14224	0.000208607
Contig5665_at	1.14221	9.77413e-06
Contig16303_at	1.13903	5.2113e-08
EBro08_SQ007_P13_at	1.13841	0.001007
Contig11410_at	1.13798	3.69149e-07
Contig3782_x_at	1.13743	0.000160236
Contig8156_at	1.13724	3.79725e-08
HV06O23u_at	1.13467	4.03712e-07
HY04F23u_s_at	1.13263	0.000151739
EBem09_SQ004_B23_s_at	1.13222	2.33257e-07
HU05H13u_s_at	1.1322	1.74559e-07
HV_CEa0018J18f_s_at	1.13192	3.99674e-07
Contig11079_at	1.13122	7.22472e-07
Contig18830_s_at	1.12946	0.00195558
Contig6282_at	1.12898	5.53261e-06
Contig15108_at	1.12842	3.20138e-05
Contig3163_at	1.127	5.87566e-08
Contig7364_at	1.12578	2.48478e-09
Contig15572_at	1.11717	2.14385e-07
Contig7516_at	1.11535	9.07429e-08
Contig15107_at	1.11459	0.000968565
baak20j05_s_at	1.11454	2.15414e-09
Contig1326_s_at	1.11073	2.78881e-09
Contig8132_at	1.10832	1.4003e-05
HVSMEm0014K11r2_at	1.10788	3.40961e-06
HR01G01r_at	1.10301	9.10017e-06
Contig13656_at	1.09844	6.32505e-08
Contig8453_at	1.09762	4.52354e-05
HVSMEi0019L06r2_at	1.09628	1.05282e-05
Contig8078_at	1.0962	4.37189e-08
Contig10166_at	1.09489	3.96734e-08
Contig18746_at	1.0948	0.00246393
Contig8503_at	1.09395	1.33612e-07
Contig1325_s_at	1.09281	2.20521e-07
Contig19633_at	1.09263	6.66139e-07
HD02C07r_at	1.09249	1.95314e-05
Contig20481_at	1.08991	4.03354e-08
Contig10570_at	1.08953	7.22012e-07
Contig24126_at	1.08779	3.59743e-07
Contig10122_at	1.08699	6.51216e-08
Contig9147_at	1.08584	7.12264e-08
HVSMEl0007F21r2_s_at	1.08582	5.75248e-06
Contig4894_at	1.08376	4.59164e-08
Contig18084_at	1.08245	3.26701e-08
Contig5814_at	1.08088	7.29811e-09
Contig11503_at	1.07748	9.90136e-08
Contig12142_at	1.07706	1.04898e-08
Contig18652_at	1.07527	2.24393e-08
Contig15225_at	1.0737	5.98666e-06
Contig2916_at	1.07355	2.60328e-05
Contig4991_s_at	1.07209	8.12458e-07
Contig9636_at	1.0717	1.0185e-07
Contig8187_at	1.06927	3.35583e-08
Contig2021_at	1.06826	0.000422788
Contig16772_at	1.0659	2.56648e-07
Contig25943_at	1.06432	1.04525e-07
Contig2876_at	1.06392	1.94611e-06
Contig15432_at	1.06369	0.000307485
Contig11241_at	1.06314	0.000249922
Contig24329_at	1.05765	6.36541e-06
Contig867_at	1.05423	9.51643e-07
Contig372_s_at	1.05421	0.000272943
HVSMEk0005A23r2_at	1.05016	4.23949e-05
HM12H05r_at	1.04124	1.21016e-05
Contig22563_at	1.03962	8.25994e-06
Contig13717_at	1.0383	3.06766e-06
Contig5371_s_at	1.03732	1.29621e-05
Contig2855_at	1.03718	5.27734e-07
Contig10449_at	1.0354	9.25644e-07
Contig3588_s_at	1.03454	2.95355e-06
EBro02_SQ001_J03_at	1.03452	2.86064e-05
Contig10626_at	1.03236	1.18334e-05
Contig5260_at	1.03125	0.00010649
Contig13150_at	1.03105	1.42838e-07
Contig17074_at	1.02922	0.000329286
HVSMEc0012J16f_at	1.02844	0.00370172
Contig10689_at	1.02781	4.73095e-06
HVSMEg0015H12r2_s_at	1.02729	1.8786e-07
Contig7434_at	1.02514	8.13834e-10
Contig10520_s_at	1.02458	1.11022e-07
Contig8847_at	1.0235	1.16755e-09
Contig8190_at	1.02282	2.04129e-07
Contig23192_at	1.02278	1.39785e-07
Contig10475_at	1.02185	9.0311e-08
Contig5296_at	1.0208	7.19346e-06
Contig21646_at	1.01934	2.38935e-08
Contig5134_at	1.0183	3.42137e-06
Contig8769_at	1.01677	5.05801e-07
Contig8711_at	1.0143	9.97383e-08
Contig13719_at	1.01417	4.70611e-05
Contig1634_at	1.01239	2.17666e-08
Contig4324_at	1.01119	8.65838e-07
Contig1616_at	1.01082	1.09821e-05
Contig13493_at	1.00941	1.29713e-09
rbags16e12_at	1.0094	2.58858e-07
Contig3247_s_at	1.00857	5.49563e-07
Contig12029_s_at	1.00826	0.000281642
EBma03_SQ003_J21_at	1.00502	0.00456318
Contig7004_at	1.00499	6.68041e-05
Contig3757_at	1.00488	5.18323e-07
EBro03_SQ008_I11_at	1.00456	5.99717e-05
Contig25762_at	1.00316	1.8354e-07
Contig15484_at	1.00267	0.000366217
Contig11039_at	1.00021	3.28912e-09
HB26O11r_at	-1.00116	1.99054e-06
Contig6344_s_at	-1.00287	0.000145782
Contig2499_s_at	-1.00441	0.00168756
Contig3657_s_at	-1.00478	0.00422417
Contig14932_at	-1.0048	1.90841e-08
Contig1223_at	-1.00669	4.63539e-06
Contig15839_s_at	-1.00944	2.92957e-05
Contig21858_at	-1.01072	4.69708e-05
Contig19847_at	-1.01082	0.00486899
HV10I20u_at	-1.01123	2.79465e-06
Contig10670_at	-1.01292	1.30484e-05
Contig8489_s_at	-1.01393	0.000355127
Contig16415_at	-1.01475	2.32764e-08
Contig9885_at	-1.0157	3.427e-06
Contig8168_s_at	-1.01642	0.00133176
Contig18525_at	-1.01739	4.43159e-05
Contig5010_s_at	-1.0176	1.24369e-06
Contig9743_at	-1.01832	5.06304e-05
Contig4677_at	-1.01889	2.35945e-05
Contig11649_at	-1.019	1.1217e-07
Contig3570_at	-1.02122	3.05878e-05
Contig14292_at	-1.02125	4.89568e-06
Contig6378_s_at	-1.02188	4.5645e-07
Contig17722_at	-1.025	9.40966e-05
Contig11383_at	-1.02508	0.00159263
Contig6170_s_at	-1.02576	5.5873e-05
Contig11252_at	-1.02638	0.000285264
Contig10880_at	-1.0268	6.06879e-08
Contig19640_at	-1.0268	1.29457e-05
Contig16277_at	-1.02757	3.29919e-06
rbaal11f18_at	-1.02851	1.94987e-08
Contig5782_at	-1.02867	0.00240728
Contig10898_at	-1.02988	3.57906e-06
Contig20418_at	-1.03146	0.000460483
Contig20676_s_at	-1.0317	0.00262884
Contig15181_at	-1.03276	0.000452728
Contig12263_at	-1.03313	0.000974364
Contig8293_at	-1.03404	0.000802322
Contig1597_s_at	-1.03406	1.49359e-06
Contig5926_at	-1.03454	2.35366e-07
Contig4321_at	-1.03483	0.000250314
Contig24068_at	-1.03501	0.000144238
Contig17974_at	-1.03746	1.00265e-07
rbags17k13_s_at	-1.03748	1.89328e-07
Contig11505_at	-1.03863	4.18194e-07
Contig23383_at	-1.03884	6.86817e-08
HI02E21u_s_at	-1.03902	6.84276e-05
Contig5253_at	-1.04025	1.22926e-06
Contig4063_at	-1.04083	2.25343e-09
Contig7007_s_at	-1.04589	6.4326e-07
Contig12964_at	-1.04654	7.80706e-10
HV_CEb0010O21r2_at	-1.04763	0.00174032
HVSMEn0002B08r2_at	-1.04808	0.0013741
Contig4593_at	-1.04829	4.84155e-06
HU08H20r_s_at	-1.04836	0.00283633
EBpi07_SQ002_O11_s_at	-1.0505	0.00348767
Contig23443_at	-1.05129	5.68858e-07
Contig8263_at	-1.05163	2.05676e-08
Contig1142_at	-1.05188	3.02449e-08
Contig15351_s_at	-1.0532	1.48004e-05
HVSMEn0023M22r2_at	-1.05383	9.72987e-06
Contig9457_at	-1.05762	0.000691316
Contig8049_at	-1.05797	6.84844e-07
HI15L07r_s_at	-1.05935	9.8078e-08
HVSMEa0001J12r2_at	-1.06006	6.29085e-09
Contig23929_at	-1.06093	2.0257e-05
Contig12237_at	-1.06094	0.000346027
Contig19680_at	-1.06323	5.13857e-07
Contig2247_at	-1.06456	0.00902107
Contig26139_at	-1.06476	3.81258e-07
Contig6455_at	-1.07082	0.0042057
Contig4994_at	-1.07119	1.68127e-07
Contig6251_at	-1.07216	8.65415e-05
HV_CEa0010K11f_x_at	-1.07386	0.00344211
HY01N09u_at	-1.07486	2.04005e-07
Contig331_x_at	-1.07538	3.79923e-07
Contig5345_s_at	-1.07781	0.00229615
Contig4750_at	-1.07884	0.000143965
Contig16431_at	-1.07982	0.00134498
Contig1302_at	-1.07987	9.7043e-08
HC02E04_T3_at	-1.08417	0.00390354
EBem10_SQ004_D16_at	-1.08642	1.37816e-08
Contig18035_at	-1.08835	5.8617e-06
Contig3462_at	-1.08935	1.96045e-10
baak21d06_s_at	-1.09245	0.000926995
Contig7710_at	-1.09443	6.95263e-07
Contig5177_s_at	-1.09514	9.93473e-07
Contig5026_at	-1.09549	0.00552189
Contig10029_at	-1.09572	9.45978e-07
Contig6362_s_at	-1.09597	0.000210036
Contig13231_at	-1.09738	5.31316e-06
Contig5195_at	-1.09759	2.09387e-07
HVSMEc0001A15f_at	-1.09759	8.24575e-05
Contig8887_at	-1.10065	1.12402e-06
ChlorContig9_at	-1.10103	0.00389128
Contig19196_at	-1.10288	0.00269065
rbah15o14_s_at	-1.10448	0.00573672
Contig2058_s_at	-1.10559	0.00512447
Contig3186_at	-1.10562	0.000112289
Contig149_at	-1.10799	1.29204e-05
Contig4336_at	-1.10868	5.99048e-09
Contig10261_s_at	-1.10991	6.36447e-05
Contig13866_at	-1.11005	2.35942e-06
Contig13847_s_at	-1.11054	3.3537e-05
Contig8979_at	-1.11285	2.09778e-07
rbags12k11_s_at	-1.11295	3.15718e-09
HY01N09u_x_at	-1.1139	2.941e-08
Contig11227_at	-1.11685	3.33805e-08
Contig5554_at	-1.11886	1.00647e-05
Contig5013_at	-1.12071	5.70338e-05
Contig6194_s_at	-1.12091	0.00902679
Contig4319_at	-1.12254	0.000702357
Contig13848_at	-1.12302	1.14973e-05
Contig13409_at	-1.12319	3.57853e-06
Contig3295_at	-1.1271	2.04576e-05
Contig6155_at	-1.12796	0.00136396
Contig19855_s_at	-1.13082	0.000511916
Contig9116_at	-1.13424	0.00145909
Contig15874_at	-1.13605	4.33002e-07
Contig2594_s_at	-1.13681	8.85089e-09
EBem10_SQ002_C21_at	-1.13709	1.36458e-05
Contig4774_s_at	-1.13926	3.93639e-05
Contig3548_at	-1.14074	0.000171183
Contig3905_at	-1.14206	0.00545702
Contig17116_at	-1.14408	0.00159559
Contig21462_at	-1.1492	0.00022763
EBro03_SQ004_E10_at	-1.14988	0.000787919
Contig8367_at	-1.15371	0.000196248
Contig3517_at	-1.15475	0.00502876
Contig2163_at	-1.1579	0.000401787
Contig4095_s_at	-1.16021	1.16412e-07
Contig127_s_at	-1.16127	1.81945e-07
EBro02_SQ001_G03_s_at	-1.16219	4.29569e-05
Contig3047_s_at	-1.16238	0.00192927
HVSMEm0005P05r2_at	-1.16241	0.000241679
Contig3286_s_at	-1.16288	1.6257e-05
HV14L22u_s_at	-1.16336	5.77441e-09
HVSMEf0002J09r2_at	-1.16501	2.02445e-06
Contig9863_at	-1.16514	1.09136e-06
Contig23584_at	-1.1666	3.32692e-05
Contig9507_at	-1.16718	9.28447e-09
HVSMEg0009N05r2_s_at	-1.16722	2.47221e-07
Contig14679_at	-1.16752	0.00919379
Contig9967_at	-1.16778	0.00191317
Contig12031_at	-1.16869	8.19446e-09
rbah48h06_s_at	-1.16938	0.00118948
Contig5009_at	-1.16942	4.51889e-07
Contig228_s_at	-1.17287	0.000222243
Contig3972_at	-1.17463	3.04061e-06
Contig3432_s_at	-1.1753	0.00275275
Contig12344_at	-1.17574	5.37149e-05
EBro07_SQ002_B04_s_at	-1.17608	0.00452056
HS07I12u_s_at	-1.18157	0.000130664
rbaal21f05_s_at	-1.18208	0.000100144
Contig4700_at	-1.18233	0.00279826
Contig9345_at	-1.18255	9.18237e-07
Contig17080_at	-1.18414	0.00132671
HV_CEa0009O07r2_s_at	-1.19022	0.000261121
Contig15599_at	-1.19268	8.66399e-08
Contig7275_at	-1.19519	0.000503959
Contig13483_at	-1.196	3.3466e-05
Contig2399_at	-1.19845	5.07595e-08
Contig18037_at	-1.20263	0.000433028
Contig4555_at	-1.20482	5.24304e-08
Contig3869_at	-1.20486	6.15077e-07
Contig5104_s_at	-1.20601	0.00173283
Contig1568_x_at	-1.20826	0.00019489
Contig7425_at	-1.21666	1.57223e-08
Contig17178_at	-1.21735	5.96742e-05
Contig12323_at	-1.21797	6.09698e-09
Contig6333_at	-1.21854	2.18098e-10
Contig8305_at	-1.22001	2.16514e-07
rbags13d01_s_at	-1.22055	1.6256e-06
Contig2281_at	-1.2208	0.000308193
Contig278_at	-1.22139	8.90291e-05
Contig2248_at	-1.22159	0.000406105
rbags24o03_at	-1.22888	1.41591e-08
Contig11448_at	-1.23072	0.00694582
Contig8031_at	-1.23075	4.16145e-06
Contig10262_at	-1.23766	1.28546e-05
Contig21662_at	-1.23961	7.76628e-09
Contig901_x_at	-1.23969	1.25181e-08
Contig48_at	-1.23999	2.23063e-05
HVSMEb0003G09r2_at	-1.24202	1.09341e-06
Contig1523_at	-1.24486	0.00836861
Contig2277_s_at	-1.24574	0.00118768
HV_CEb0004G20r2_s_at	-1.24585	5.1771e-06
Contig4320_at	-1.24689	3.4147e-05
HVSMEc0001M13f_x_at	-1.25041	0.00173803
Contig14692_at	-1.25103	4.3975e-10
Contig3884_at	-1.25474	4.38917e-09
EBem09_SQ002_P17_s_at	-1.25483	3.65529e-05
HVSMEn0024H20r2_s_at	-1.25634	4.49162e-07
Contig12401_s_at	-1.25666	1.31894e-06
Contig5689_at	-1.257	2.43047e-08
Contig11984_at	-1.25992	1.683e-09
rbags14a15_s_at	-1.26027	1.00446e-05
Contig2247_s_at	-1.26176	0.0021586
Contig18891_at	-1.2711	0.00126468
Contig6733_at	-1.27344	1.64589e-05
Contig10131_s_at	-1.27435	3.16718e-05
Contig18772_at	-1.27988	2.37446e-08
Contig4066_at	-1.2826	2.86072e-05
Contig3187_s_at	-1.28501	9.29944e-09
EBma05_SQ003_C16_s_at	-1.28568	2.21014e-07
Contig2592_at	-1.28721	6.80764e-08
Contig22839_at	-1.28832	0.000120515
Contig14988_at	-1.28861	3.58434e-09
Contig6581_at	-1.29095	1.00736e-06
Contig1373_at	-1.29132	0.000173891
Contig2993_at	-1.29249	0.00127385
Contig3533_at	-1.29593	0.000422079
Contig11207_at	-1.29674	0.00224844
Contig4092_at	-1.29815	1.07754e-07
Contig8511_at	-1.29907	3.79916e-09
Contig8701_at	-1.30236	0.00235266
Contig2422_at	-1.30645	0.000828502
Contig12367_at	-1.30786	3.46924e-08
Contig2948_at	-1.30863	1.06762e-10
HK05G21r_s_at	-1.31182	0.000887626
Contig670_at	-1.31323	8.06636e-09
Contig3878_at	-1.31384	1.34263e-09
Contig3513_at	-1.31735	0.00195819
Contig7450_at	-1.31837	1.11579e-06
Contig10771_s_at	-1.32037	6.67755e-08
Contig6169_at	-1.3211	3.68998e-06
Contig20683_at	-1.32119	1.39055e-06
Contig2488_s_at	-1.32157	2.40576e-09
Contig12954_at	-1.32384	3.9609e-09
Contig14886_at	-1.32556	0.000364208
Contig9463_at	-1.3285	1.04713e-08
Contig5664_at	-1.32924	6.3259e-06
Contig588_at	-1.33012	0.00100964
Contig11997_at	-1.33107	5.15021e-08
Contig8170_at	-1.33779	0.0078055
Contig965_at	-1.33843	0.00809542
Contig1604_at	-1.34193	0.000928066
Contig16604_at	-1.34293	8.82242e-05
Contig2006_s_at	-1.34322	2.55829e-07
HD05F08r_at	-1.344	1.90049e-06
Contig1865_at	-1.3444	2.47651e-07
Contig16761_at	-1.35028	3.56527e-07
Contig6002_s_at	-1.35359	6.44015e-05
Contig11179_at	-1.35418	3.32524e-08
HVSMEn0017O18r2_at	-1.35906	6.70188e-07
Contig3547_s_at	-1.36015	1.708e-05
Contig2574_at	-1.36185	1.6636e-07
Contig15165_s_at	-1.36346	8.92859e-07
Contig4701_at	-1.36359	4.92203e-07
EBem10_SQ001_N01_x_at	-1.3661	0.00530943
Contig8246_at	-1.36886	1.65226e-08
HU07L18r_s_at	-1.37115	1.69235e-08
Contig23272_at	-1.3715	2.33058e-05
Contig950_s_at	-1.37201	0.00296417
Contig4527_x_at	-1.37251	2.14696e-07
Contig11313_at	-1.37427	3.21057e-08
Contig4374_s_at	-1.37536	1.17757e-09
HVSMEl0011L15f2_s_at	-1.37646	6.16904e-09
Contig11957_at	-1.38198	0.00204009
HVSMEa0005L24r2_s_at	-1.38263	1.06538e-05
Contig832_s_at	-1.38313	0.00501772
Contig5028_s_at	-1.39408	0.00390541
Contig10131_at	-1.39732	4.12698e-05
EBpi01_SQ005_G20_x_at	-1.39742	0.00631777
Contig1953_s_at	-1.40255	0.00185412
HB19M13r_s_at	-1.40898	1.48358e-08
Contig3353_s_at	-1.41121	4.00726e-05
Contig1760_s_at	-1.41498	0.00157971
Contig438_at	-1.41874	1.4226e-09
Contig1198_x_at	-1.42376	0.000380983
HA25J20r_at	-1.42955	1.31192e-08
Contig5153_at	-1.43457	2.19848e-05
Contig18233_at	-1.43505	1.17524e-06
Contig2581_at	-1.43626	2.54128e-10
Contig5924_s_at	-1.44108	2.90193e-10
Contig3221_at	-1.44612	0.00297986
Contig11740_at	-1.44642	1.04537e-09
Contig13294_at	-1.4466	3.20652e-09
Contig11677_s_at	-1.44864	1.26206e-07
Contig11226_at	-1.45428	8.05102e-08
Contig10963_at	-1.45517	1.69138e-07
Contig6074_at	-1.45547	6.31502e-07
HU12N23u_s_at	-1.45884	0.00230241
Contig12574_at	-1.46393	1.91512e-05
Contig2300_s_at	-1.46469	0.00105514
HP01B09w_at	-1.47654	0.000784801
Contig17756_at	-1.4788	3.92509e-08
Contig17071_at	-1.47903	6.47537e-05
EBma03_SQ003_O14_at	-1.48953	2.37643e-06
Contig1298_at	-1.49566	1.83886e-06
Contig10096_at	-1.49668	0.00084506
HW03O22u_s_at	-1.4971	2.11058e-05
Contig19755_at	-1.49878	8.97224e-08
Contig6938_at	-1.49878	0.00453998
HB18H23r_s_at	-1.50015	9.80553e-09
HVSMEb0002K02r2_s_at	-1.50239	4.46406e-05
Contig873_s_at	-1.50719	2.57863e-07
rbasd25b08_s_at	-1.5117	1.63168e-07
Contig15164_at	-1.51294	7.57823e-07
Contig3552_s_at	-1.51483	3.72301e-05
Contig15951_at	-1.51527	1.20555e-06
Contig12969_s_at	-1.5159	1.35233e-06
Contig22642_at	-1.51845	0.000709559
Contig12677_at	-1.51915	8.17139e-10
Contig1419_s_at	-1.52122	0.00216008
Contig998_s_at	-1.52428	3.96773e-08
Contig1198_at	-1.52633	0.000505326
Contig6008_s_at	-1.52687	1.60513e-05
Contig6413_at	-1.53283	0.000643788
HVSMEc0011A03f_at	-1.53609	6.74432e-05
Contig13776_at	-1.53885	8.31038e-09
Contig26379_at	-1.54018	1.05429e-08
HW05E10u_at	-1.5454	1.83384e-06
Contig6515_at	-1.55228	7.66912e-07
rbasd17i02_s_at	-1.55708	9.95769e-05
Contig10206_at	-1.56101	1.88378e-06
Contig2141_s_at	-1.56301	0.000497403
Contig2430_at	-1.56316	4.3701e-09
Contig11145_at	-1.56947	1.57765e-09
Contig11226_s_at	-1.57314	1.29967e-10
Contig1510_s_at	-1.57442	6.36345e-09
Contig5772_at	-1.5765	9.75258e-05
Contig1383_s_at	-1.57943	3.28597e-05
Contig4135_at	-1.58257	2.35391e-06
Contig2947_at	-1.59258	1.56429e-06
HVSMEf0005J23f_s_at	-1.59782	8.99738e-08
Contig3995_s_at	-1.59808	0.00219584
Contig5638_at	-1.60697	8.07789e-09
EBro03_SQ001_C05_at	-1.61096	0.00177284
Contig12061_at	-1.6133	4.6778e-07
HVSMEb0003G09r2_x_at	-1.61431	1.83367e-08
Contig7389_at	-1.61492	1.58378e-07
HM14O03r_at	-1.62236	0.00723208
Contig21324_at	-1.62624	0.000126495
Contig23510_at	-1.62653	3.56137e-08
Contig5543_at	-1.62672	4.5105e-05
Contig2350_at	-1.628	5.59842e-09
Contig2142_s_at	-1.63386	0.000504972
Contig20287_at	-1.63815	4.32809e-06
Contig3750_at	-1.65812	4.79364e-11
Contig26476_at	-1.67164	1.54513e-06
HW02A11u_s_at	-1.67224	2.32936e-06
Contig6805_at	-1.67567	0.00109975
EBro07_SQ003_A11_at	-1.67638	5.05451e-07
Contig6119_at	-1.68802	9.96262e-06
Contig22004_at	-1.6893	1.43212e-08
Contig5630_at	-1.69094	2.66893e-09
Contig14849_at	-1.69423	1.10458e-07
Contig12649_at	-1.70064	4.00249e-07
HVSMEf0019H18r2_s_at	-1.70663	2.63498e-08
Contig7787_at	-1.70857	7.37696e-06
Contig1736_at	-1.7092	3.4982e-06
Contig1771_s_at	-1.7143	0.000448624
HA10A05u_s_at	-1.72552	0.00370342
Contig8976_at	-1.73024	2.48837e-07
Contig19854_s_at	-1.73707	2.43492e-07
Contig5348_s_at	-1.74219	6.0177e-05
Contig5658_at	-1.74277	4.95825e-08
Contig15_s_at	-1.74648	1.33165e-08
Contig1310_at	-1.74861	1.13944e-06
HVSMEi0007G06r2_s_at	-1.75571	5.28984e-07
Contig11884_at	-1.75907	6.94749e-06
Contig9897_at	-1.77296	2.69864e-07
Contig110_at	-1.79524	1.6009e-07
Contig2622_at	-1.79653	4.72492e-09
Contig4220_at	-1.80049	2.95545e-10
HB30P16r_at	-1.80204	0.00103943
Contig9256_s_at	-1.80235	3.65686e-11
Contig7338_at	-1.80941	0.000587422
Contig634_at	-1.81082	5.86894e-09
Contig9949_at	-1.8255	2.22952e-07
rbah53j14_s_at	-1.82817	0.00195989
Contig10452_at	-1.84347	3.48399e-09
HS05I21u_s_at	-1.84887	3.28499e-09
Contig1774_at	-1.85113	3.33969e-06
HY06G13u_at	-1.85548	9.85224e-06
Contig11923_at	-1.87335	0.000649688
Contig12580_at	-1.87849	3.46765e-08
Contig594_x_at	-1.8846	4.99489e-05
HV_CEb0010M11f_at	-1.88469	8.60799e-06
Contig7690_at	-1.89159	1.91921e-07
Contig4453_at	-1.90828	3.33488e-09
Contig10741_at	-1.90936	5.50206e-07
Contig1013_s_at	-1.91536	0.00143844
HVSMEb0012C16r2_s_at	-1.91669	4.14427e-09
Contig2673_at	-1.92643	6.04358e-05
Contig14949_at	-1.94202	0.00314583
Contig16592_at	-1.95741	4.21799e-11
Contig23526_at	-1.97193	1.81713e-10
Contig10740_at	-1.99868	4.19354e-08
Contig19246_at	-2.01899	1.53934e-06
Contig15584_at	-2.02299	1.30278e-10
Contig34_s_at	-2.0315	2.92212e-07
Contig17575_at	-2.03676	1.60732e-08
Contig2490_at	-2.05234	7.43382e-05
Contig17317_at	-2.05306	0.000646775
Contig19751_at	-2.06731	1.02161e-08
Contig9950_s_at	-2.08747	2.34229e-07
Contig8927_at	-2.09596	5.02084e-11
Contig320_at	-2.10402	0.000251881
Contig2495_s_at	-2.11037	2.00785e-09
Contig68_at	-2.12822	2.24019e-10
Contig22416_at	-2.13402	1.75445e-06
Contig1309_at	-2.13584	2.05612e-08
Contig10057_at	-2.14049	4.11843e-06
Contig2493_s_at	-2.14769	2.09855e-09
AB011264_at	-2.16327	2.78775e-07
AB019525_at	-2.16548	3.26911e-05
Contig7288_at	-2.17326	2.08043e-07
Contig8896_s_at	-2.17656	6.37908e-08
Contig4178_s_at	-2.18619	1.52953e-05
HVSMEa0004F18f2_s_at	-2.19818	1.9603e-07
rbags13e14_s_at	-2.2008	4.02603e-12
Contig4948_s_at	-2.20453	6.51567e-06
Contig18793_at	-2.21731	5.50017e-09
Contig3501_at	-2.29422	1.46481e-09
Contig10057_s_at	-2.31732	4.42408e-07
Contig2282_at	-2.32961	1.31019e-06
HK04F07r_at	-2.35032	5.3579e-10
HVSMEf0013I09r2_at	-2.36216	3.17983e-10
Contig2994_at	-2.40081	5.63664e-08
Contig21968_at	-2.40277	5.43943e-06
Contig11424_at	-2.43372	2.97054e-07
Contig2243_at	-2.46194	1.48799e-08
HK04I23r_at	-2.50603	2.12276e-10
Contig8646_at	-2.53483	8.62329e-10
Contig5038_at	-2.56042	9.75418e-08
Contig8937_at	-2.57238	9.65169e-08
Contig1675_s_at	-2.58071	2.04935e-06
Contig3212_s_at	-2.58442	1.19286e-08
HVSMEc0019C19f_at	-2.65243	3.42802e-05
Contig1249_s_at	-2.67014	3.46099e-07
Contig1206_s_at	-2.76071	2.81139e-11
Contig14174_at	-2.76766	1.39756e-09
Contig1019_at	-2.7806	7.95123e-09
Contig4911_at	-2.78541	1.14135e-06
Contig9968_at	-2.81613	1.73447e-09
Contig2769_s_at	-2.8361	4.25469e-07
HV12F07u_at	-2.85426	7.31294e-12
Contig2018_at	-2.86166	4.67299e-11
Contig4910_at	-2.87026	3.46099e-07
Contig11618_at	-2.87532	5.8079e-08
Contig5613_at	-2.99668	3.75658e-09
Contig10206_s_at	-3.01435	1.38313e-07
rbaal17b01_s_at	-3.09024	1.25231e-06
Contig2415_at	-3.28062	5.77322e-09
Contig10115_at	-3.30604	4.9937e-12
Contig308_x_at	-3.40815	5.9372e-06
Contig12421_at	-3.46368	3.38221e-09
Contig1582_x_at	-3.48349	1.74484e-07
Contig4011_at	-3.52148	1.0921e-10
Contig5059_s_at	-3.54661	5.70503e-11
Contig5058_x_at	-3.58356	3.20038e-08
Contig6546_at	-3.83101	1.3415e-09
Contig4431_s_at	-3.86309	1.1409e-11
Contig4489_s_at	-4.0583	6.30617e-14
D37796_at	-4.06876	3.07232e-08
Contig12916_s_at	-4.36428	3.11811e-09
Contig4887_s_at	-4.49484	1.10937e-08
Contig4486_at	-4.68899	8.60322e-15
Contig9248_s_at	-4.70316	3.41414e-10
Contig5614_s_at	-5.05198	1.365e-11
Contig9249_at	-5.70486	1.94474e-09
Contig5185_at	-5.74617	1.41141e-15
