# Supplementary material for: Transcriptome Analysis of the Vernalization Response in Barley (Hordeum vulgare) Seedlings
Source: PLoS One. 2011 Mar 9;6(3):e17900. doi: 10.1371/journal.pone.0017900 (PMC3052371; doi:10.1371/journal.pone.0017900)
Supplement: Table S3 — Contigs with altered expression 1 day after prolonged cold treatment relative to the no treatment control. (XLS) [file pone.0017900.s004.xls]

## Sheet: ST3
Table S3. Contigs with altered expression 1 day after prolonged cold treatment relative to the no treatment control.
log2FC equals fold change in expression level on a log 2 scale
Contig	logFC	P.Value
HVSMEa0015E13r2_s_at	3.99733	6.60974e-10
HVSMEa0006I22r2_s_at	3.9776	5.5416e-11
Contig2812_at	3.33478	1.07878e-08
baak1p18_s_at	3.16962	7.73798e-07
Contig13646_at	2.99996	2.45007e-11
HVSMEg0005M23r2_at	2.60895	3.44698e-07
Contig11397_s_at	2.44323	1.17205e-09
HV01N13w_at	2.41218	5.34389e-11
Contig24850_at	2.38628	2.169e-06
Contig2007_s_at	2.37033	7.7522e-12
Contig10150_at	2.35625	3.12612e-09
Contig6505_at	2.33667	1.48406e-07
Contig2305_at	2.32274	2.78968e-05
Contig10151_s_at	2.20957	6.96251e-10
Contig4520_at	2.20597	1.26146e-08
Contig6859_at	2.13362	4.32586e-08
Contig13874_at	2.10015	4.07942e-05
AF069331_s_at	2.08971	5.01439e-09
Contig11396_at	1.99969	1.65238e-07
Contig22487_at	1.98094	2.71763e-09
Contig1071_s_at	1.95645	8.77525e-05
Contig3670_at	1.85696	9.96814e-08
rbags15p13_s_at	1.8044	1.94237e-08
Contig1679_s_at	1.79795	2.89338e-07
Contig12748_at	1.76577	1.87202e-06
Contig1717_s_at	1.64814	1.57717e-07
Contig5239_at	1.63664	2.60233e-05
Contig3112_at	1.6358	3.75776e-08
Contig6752_s_at	1.51193	2.98502e-07
HD01O20w_at	1.50208	5.04037e-08
Contig4621_at	1.4473	7.56274e-08
Contig3668_at	1.44249	0.000104903
Contig19393_at	1.42138	1.80317e-05
Contig2638_at	1.39425	1.203e-06
HVSMEk0005A23r2_at	1.35099	3.48793e-06
Contig6933_s_at	1.3418	3.69302e-07
Contig3787_at	1.2787	6.6655e-05
Contig14793_at	1.25339	1.06721e-06
Contig6358_at	1.25322	9.47724e-08
Contig11221_at	1.24788	1.99261e-07
Contig897_s_at	1.22723	2.82098e-05
Contig9960_at	1.2224	9.4242e-05
EBem10_SQ004_P21_x_at	1.20921	4.99936e-08
Contig10632_s_at	1.19779	1.17315e-05
Contig19446_at	1.196	2.03293e-07
HV09F14u_at	1.19088	1.66711e-06
Contig8739_at	1.18634	2.2646e-06
Contig19730_at	1.17094	4.46637e-05
Contig17690_at	1.1535	5.31721e-05
Contig372_s_at	1.14157	0.000136672
Contig1337_s_at	1.12393	4.59141e-06
Contig7967_at	1.11031	6.2411e-05
Contig8740_at	1.10979	1.29825e-05
Contig12692_s_at	1.10742	1.69269e-05
Contig25699_at	1.10718	7.5797e-07
Contig4111_at	1.10208	2.90407e-05
Contig842_x_at	1.08279	1.13028e-06
HS04A09u_s_at	1.07644	8.96856e-05
Contig21089_at	1.07059	1.69477e-06
Contig9922_s_at	1.06447	6.66942e-06
Contig16024_at	1.05586	2.25061e-06
Contig3873_at	1.05106	1.08038e-08
Contig7221_s_at	1.04832	0.000159389
Contig5746_at	1.04668	8.11591e-07
rbaal14f06_s_at	1.04401	3.05089e-06
Contig13989_at	1.04391	1.31093e-06
Contig1334_at	1.03418	8.43368e-06
Contig8087_at	1.00585	0.000153771
Contig21640_at	-1.00001	9.24037e-06
Contig13968_at	-1.00397	7.77085e-05
Contig3501_at	-1.00502	1.24945e-05
HV12F07u_at	-1.01727	1.02399e-06
Contig12649_at	-1.02762	6.64497e-05
Contig4326_at	-1.04257	2.49026e-06
Contig4260_at	-1.04603	3.71517e-05
Contig12031_at	-1.05088	2.75375e-08
Contig13483_at	-1.06239	0.000100641
HT05E09u_s_at	-1.06258	0.000104683
Contig8646_at	-1.06878	1.16313e-05
HVSMEf0013I09r2_at	-1.07482	2.23703e-06
Contig11677_s_at	-1.08105	2.9532e-06
HE01O15u_at	-1.08265	5.11478e-06
Contig9897_at	-1.08606	4.17444e-05
HK04F07r_at	-1.0887	2.95228e-06
HVSMEc0001A15f_at	-1.09144	8.67974e-05
Contig24068_at	-1.09184	8.92741e-05
Contig10245_at	-1.09345	3.0262e-07
Contig17178_at	-1.10591	0.00014262
Contig9267_s_at	-1.12166	1.32606e-05
Contig12286_s_at	-1.12864	0.000117738
Contig26313_at	-1.13664	6.715e-07
HW02A11u_s_at	-1.14219	9.79145e-05
Contig10115_at	-1.15137	9.31781e-07
Contig10860_at	-1.16398	1.81902e-07
Contig13343_at	-1.16854	9.33607e-05
Contig5974_s_at	-1.17385	1.82418e-06
Contig1298_at	-1.19981	1.7344e-05
Contig21662_at	-1.21372	9.89404e-09
Contig2736_s_at	-1.2149	0.000102732
Contig18793_at	-1.24414	3.22722e-06
Contig34_s_at	-1.25906	4.00325e-05
Contig8307_s_at	-1.28742	0.000104336
Contig23510_at	-1.2888	4.70011e-07
Contig4326_s_at	-1.30544	7.09574e-07
Contig6546_at	-1.31898	0.000113869
Contig8202_at	-1.32004	9.12886e-06
Contig11884_at	-1.40755	6.07026e-05
HW03O22u_s_at	-1.41159	3.71549e-05
Contig11773_at	-1.45319	1.37276e-05
Contig590_s_at	-1.47577	4.11796e-05
Contig5433_at	-1.48043	6.26527e-05
Contig11618_at	-1.52416	4.42576e-05
Contig538_at	-1.5329	1.69204e-05
Contig5185_at	-1.54604	8.63996e-09
Contig15951_at	-1.62947	5.5309e-07
Contig3155_s_at	-1.66789	1.25127e-07
Contig26496_at	-1.71148	3.1241e-05
Contig21968_at	-1.73065	0.000127009
Contig634_at	-1.76458	7.90165e-09
Contig17080_at	-1.77606	4.24249e-05
Contig2422_at	-1.80258	5.20003e-05
Contig1019_at	-1.81753	9.05292e-07
Contig10057_s_at	-1.82926	5.3689e-06
Contig14886_at	-1.86345	1.63308e-05
Contig2769_s_at	-1.87013	3.07981e-05
Contig12237_at	-1.87995	1.437e-06
Contig10057_at	-1.91096	1.29635e-05
EBro07_SQ003_A11_at	-1.96797	8.65521e-08
Contig8896_s_at	-2.19021	5.94728e-08
Contig3156_s_at	-2.1912	1.29693e-05
Contig10740_at	-2.1952	1.4472e-08
Contig3212_s_at	-2.20038	7.36691e-08
Contig7288_at	-2.20839	1.74324e-07
Contig2209_at	-2.22812	7.59315e-05
AB019525_at	-2.36278	1.40043e-05
Contig4178_s_at	-2.37106	6.79346e-06
HP01B09w_at	-2.38034	1.07859e-05
Contig939_s_at	-2.3893	1.78078e-08
Contig22416_at	-2.47573	3.56638e-07
Contig10741_at	-2.54523	2.25959e-08
AB011264_at	-2.58659	3.81528e-08
Contig12046_at	-2.59758	1.60484e-05
Contig9917_at	-2.61314	5.75489e-06
Contig5059_s_at	-2.65896	1.68444e-09
Contig2163_at	-2.76468	6.74206e-08
Contig2214_s_at	-2.93688	2.79423e-05
Contig2415_at	-3.0904	1.14604e-08
Contig5058_x_at	-3.50877	4.0612e-08
D37796_at	-4.09381	2.86603e-08
Contig12916_s_at	-5.08629	5.23742e-10
