# Supplementary material for: Transcriptome Analysis of the Vernalization Response in Barley (Hordeum vulgare) Seedlings
Source: PLoS One. 2011 Mar 9;6(3):e17900. doi: 10.1371/journal.pone.0017900 (PMC3052371; doi:10.1371/journal.pone.0017900)
Supplement: Table S4 — Contigs with altered expression in the prolonged cold treatment relative to the short cold treatment (XLS) [file pone.0017900.s005.xls]

## Sheet: ST4
Table S4. Contigs with altered expression after prolonged cold relative to short cold treatment
log2FC equals fold change in expression level on a log 2 scale
Contig	logFC	P.Value
Contig3776_s_at	3.63731	3.37975e-11
HT11C04u_s_at	3.08222	0.000289605
Contig1071_s_at	2.90647	1.76071e-06
HVSMEf0009L21r2_s_at	2.55566	1.12356e-05
EBro07_SQ003_G24_s_at	2.40506	2.05749e-06
Contig1679_s_at	2.40249	1.12109e-08
rbaal14f06_s_at	2.39243	2.75939e-10
Contig13646_at	2.30157	5.60496e-10
Contig1735_s_at	2.27419	3.07739e-06
rbags15p13_s_at	2.13805	2.7661e-09
HW03H14u_at	2.04491	3.74814e-07
Contig22487_at	1.98669	2.6278e-09
Contig13783_at	1.91781	2.65889e-05
Contig1762_s_at	1.91246	1.87065e-10
AJ250283_at	1.90311	3.15206e-05
HVSMEf0009A08r2_s_at	1.84588	1.27499e-05
Contig13836_at	1.79546	2.847e-08
Contig2638_at	1.78839	7.93278e-08
Contig24993_at	1.76286	9.6556e-08
HX11N12r_at	1.74874	1.22866e-06
HW09M17u_at	1.74608	0.000622813
Contig18116_at	1.70363	2.33814e-06
Contig3782_x_at	1.66908	4.03446e-06
Contig19953_at	1.66413	1.06273e-07
Contig3783_at	1.65416	5.91338e-07
Contig5371_at	1.64826	2.35887e-05
Contig3909_at	1.64542	5.27687e-09
Contig3783_s_at	1.64472	6.17906e-08
Contig3668_at	1.62624	3.4489e-05
EBem09_SQ006_P13_at	1.61935	3.44254e-09
Contig2043_s_at	1.58742	3.95261e-07
Contig12086_at	1.54829	2.53905e-05
Contig13702_at	1.54643	5.51659e-08
S0000700012G10F2_at	1.54549	1.59349e-11
Contig7937_s_at	1.53014	2.72408e-06
EBro08_SQ010_F19_at	1.52624	6.67099e-05
Contig5371_s_at	1.52474	2.26851e-07
Contig19285_at	1.519	2.56302e-05
HVSMEg0015H12r2_s_at	1.51567	2.2742e-09
Contig18746_at	1.51527	0.000191937
EBem10_SQ002_I10_s_at	1.50397	0.00131137
Contig23961_at	1.48963	3.51975e-05
Contig20326_at	1.47024	1.63799e-07
Contig6039_at	1.46944	6.98016e-10
Contig376_at	1.46913	0.00425657
Contig2305_at	1.46165	0.00146963
EBem08_SQ004_K17_at	1.46077	1.71744e-05
Contig2447_x_at	1.44617	1.21908e-07
Contig3670_at	1.43987	1.5829e-06
Contig9965_at	1.43829	1.11089e-09
Contig15107_at	1.43753	0.000116085
EBro07_SQ002_B11_at	1.43487	6.19159e-05
Contig24328_at	1.43136	8.12466e-07
Contig10884_at	1.41976	6.84738e-06
Contig2446_at	1.41926	3.2483e-07
Contig21604_at	1.41493	0.000741439
Contig23219_at	1.41138	0.00028463
Contig6007_at	1.40519	1.17644e-05
Contig372_s_at	1.40142	2.01747e-05
Contig2193_s_at	1.39487	3.24348e-06
Contig26382_at	1.39269	1.34092e-05
Contig15054_at	1.3887	1.65673e-08
Contig2446_x_at	1.38431	1.02885e-07
Contig9000_at	1.37777	7.31857e-06
Contig7967_at	1.37708	7.73389e-06
Contig6391_at	1.37567	0.00015339
Contig11913_at	1.37507	4.71138e-08
HVSMEc0019G06f_at	1.36084	7.95293e-05
Contig2672_at	1.35894	5.2794e-05
HVSMEa0004N04r2_at	1.35731	8.51097e-06
Contig13874_at	1.34782	0.00170329
Contig11773_at	1.33947	3.03618e-05
Contig17711_at	1.33843	0.00197185
Contig13896_at	1.33504	6.18424e-08
Contig23952_at	1.33444	1.18121e-09
Contig4560_x_at	1.33103	2.44743e-07
Contig10686_at	1.32415	5.42243e-07
EBro08_SQ003_I19_s_at	1.31762	5.42648e-06
Contig7221_s_at	1.31504	1.93669e-05
Contig10726_at	1.31459	1.21054e-07
Contig2809_at	1.31403	1.44237e-05
HVSMEf0001K20r2_at	1.30981	0.00144855
Contig22868_at	1.29259	0.000229018
Contig3667_s_at	1.29127	0.00202125
Contig2209_at	1.28595	0.00548344
Contig10686_s_at	1.27416	7.39792e-07
Contig25762_at	1.27139	1.27856e-08
Contig17119_at	1.2699	1.79811e-08
Contig14793_at	1.26575	9.6104e-07
Contig15395_at	1.26425	9.74466e-07
Contig2438_at	1.26289	5.93719e-10
Contig16901_at	1.25171	2.25283e-05
Contig25242_at	1.25061	0.00418647
Contig4115_s_at	1.2498	1.00515e-06
Contig17643_at	1.2487	1.95586e-07
HW03K15u_at	1.24816	3.62394e-05
Contig8437_at	1.23076	0.000235069
Contig3986_s_at	1.23045	4.52287e-05
Contig4560_at	1.22411	2.63827e-07
Contig6390_at	1.2173	0.00156118
Contig21718_at	1.21339	5.46543e-05
Contig11067_s_at	1.20396	1.27073e-07
Contig12868_at	1.19944	2.92312e-08
Contig2876_at	1.19787	5.49431e-07
Contig10617_at	1.19621	1.79483e-07
Contig12996_at	1.19053	3.39851e-06
Contig12460_at	1.19026	1.27916e-08
Contig7273_s_at	1.18974	3.12832e-05
Contig7299_at	1.18772	6.59974e-09
Contig14378_at	1.1859	3.4252e-09
Contig16957_at	1.17542	2.00999e-07
Contig10764_at	1.16401	1.65818e-07
Contig4099_at	1.15494	5.04961e-05
Contig3774_s_at	1.1522	7.33794e-06
Contig2899_s_at	1.15178	1.42686e-07
Contig5260_s_at	1.15002	0.000208719
HX03C24u_at	1.14983	7.58625e-06
EBma01_SQ005_J20_at	1.14686	5.56027e-05
Contig7712_at	1.14518	0.000101114
HU10A18u_s_at	1.14264	3.82585e-08
HVSMEl0003G02r2_at	1.13833	3.71894e-06
HW09P09u_s_at	1.12958	8.04241e-06
HVSMEk0005A23r2_at	1.1273	2.14906e-05
HVSMEn0016B11r2_at	1.12718	9.84616e-05
Contig5756_at	1.12017	6.67441e-08
HK05B20r_s_at	1.11783	1.68798e-07
HVSMEl0007F21r2_s_at	1.11637	4.33032e-06
Contig6933_s_at	1.11564	2.64757e-06
Contig19320_at	1.11485	5.6187e-08
rbaal18p14_at	1.11453	6.88053e-05
HVSMEf0002H19r2_at	1.11269	0.000281297
Contig18391_at	1.11078	2.7314e-06
Contig7251_at	1.10652	4.57927e-08
Contig21916_at	1.10351	2.37192e-05
Contig13194_at	1.10327	4.16452e-08
Contig22429_at	1.10043	4.82984e-05
Contig14278_at	1.0997	8.56308e-07
Contig19065_at	1.09873	7.77695e-09
Contig19633_at	1.09859	6.28266e-07
HV05A09u_s_at	1.09705	0.000114427
Contig8087_at	1.09486	7.16122e-05
Contig2586_at	1.09134	1.42214e-08
Contig25557_at	1.08799	0.00077318
Contig2900_at	1.07835	7.42733e-07
Contig18939_at	1.07439	7.01928e-08
EBem10_SQ001_A02_at	1.0717	8.73266e-07
Contig8319_at	1.07069	2.39122e-07
Contig10449_at	1.07045	6.47479e-07
Contig11461_s_at	1.07016	7.34846e-09
Contig3025_at	1.06909	9.22442e-07
Contig6859_at	1.06799	5.9224e-05
EBro08_SQ007_P13_at	1.06304	0.00167852
Contig19644_at	1.06043	8.56929e-06
Contig16580_at	1.0593	8.75505e-08
Contig10866_at	1.05533	1.81777e-05
HVSMEg0015J02r2_s_at	1.04919	4.66992e-07
Contig18830_s_at	1.04741	0.00329917
HVSMEf0002A21r2_at	1.04525	4.71461e-05
Contig26133_at	1.04343	3.63341e-07
Contig3776_at	1.03935	1.5696e-08
Contig4548_at	1.03584	4.64683e-07
Contig8435_at	1.03518	1.05572e-07
Contig11527_at	1.03436	1.13754e-06
Contig11844_at	1.0339	1.50202e-08
Contig2191_at	1.03357	2.80687e-06
Contig5582_s_at	1.03336	1.41637e-05
HVSMEm0009E24r2_at	1.03318	2.06238e-07
Contig13150_at	1.03261	1.4046e-07
HVSMEk0003G14r2_at	1.03145	0.000139512
Contig4187_at	1.0311	1.12923e-07
Contig2188_s_at	1.03099	1.46823e-05
Contig4143_at	1.0268	9.99345e-08
Contig7310_s_at	1.0246	1.53315e-08
HVSMEf0001M07r2_at	1.02225	2.00597e-06
Contig13900_at	1.02126	7.2677e-07
Contig11080_at	1.01679	3.64557e-09
Contig2111_s_at	1.01632	7.42465e-09
Contig2990_at	1.01597	7.30533e-05
Contig17455_at	1.01589	7.92833e-05
Contig7609_s_at	1.01417	3.8103e-09
Contig16005_at	1.01254	9.44273e-06
Contig14575_at	1.01235	8.52762e-08
Contig21646_at	1.01219	2.5879e-08
Contig6996_at	1.01215	2.58936e-08
Contig4307_at	1.01101	5.54165e-07
Contig15753_at	1.00772	9.35585e-05
Contig12142_at	1.00592	2.28675e-08
rbaal22i06_at	1.00467	8.91917e-07
Contig7295_s_at	1.00337	1.02412e-07
HVSMEc0012J16f_at	1.00244	0.00437743
Contig19784_at	1.00036	8.62215e-08
Contig15476_at	-1.00176	5.87537e-06
Contig4899_s_at	-1.00184	4.06951e-06
Contig10771_s_at	-1.00251	1.35275e-06
Contig3547_s_at	-1.0039	0.000277582
Contig12286_s_at	-1.004	0.000325047
Contig13656_at	-1.00418	1.71689e-07
Contig9967_at	-1.00424	0.00528604
Contig6182_at	-1.00552	0.000241884
Contig1739_s_at	-1.0062	0.00992908
Contig4526_s_at	-1.00731	1.71078e-06
Contig11769_at	-1.01051	3.96299e-05
Contig12263_at	-1.01149	0.00114478
Contig19086_at	-1.01193	5.6826e-07
rbaal1f12_s_at	-1.01199	1.99412e-06
Contig9168_s_at	-1.01315	0.000345727
Contig20387_at	-1.01809	9.86531e-05
Contig1774_at	-1.01882	0.00081202
Contig17116_at	-1.02094	0.00353476
HS09O21u_at	-1.02099	0.000112817
Contig127_s_at	-1.02232	7.29601e-07
Contig3341_at	-1.02604	2.7114e-05
Contig8343_at	-1.02785	3.76585e-07
Contig18877_at	-1.02921	0.00262652
Contig19050_at	-1.02924	1.19045e-06
HVSMEb0006K18r2_at	-1.02935	3.46298e-06
Contig14498_at	-1.02966	0.000353327
Contig5702_at	-1.03127	0.00107172
Contig3496_at	-1.03171	1.04841e-06
rbags17k13_s_at	-1.0351	1.94202e-07
Contig2499_s_at	-1.03527	0.00135113
Contig11163_s_at	-1.03557	0.000163628
Contig13294_at	-1.03909	1.37197e-07
HE01O15u_at	-1.04287	7.48336e-06
Contig6066_s_at	-1.04439	1.91455e-09
Contig5026_at	-1.04509	0.00736914
Contig16924_at	-1.0481	0.000185156
Contig5434_at	-1.04893	0.00191206
Contig19593_at	-1.04928	1.83013e-07
Contig16604_at	-1.05142	0.00070881
Contig2007_s_at	-1.05223	9.82204e-08
HE01K03u_at	-1.05305	0.000388283
Contig21640_at	-1.05354	5.45049e-06
rbasd25b08_s_at	-1.05375	7.53572e-06
Contig10261_s_at	-1.05399	0.000102104
Contig2326_at	-1.05421	0.000132077
Contig6067_at	-1.05441	8.15328e-10
Contig5237_at	-1.05461	1.82402e-07
Contig2262_at	-1.05673	0.00360956
Contig18233_at	-1.05687	2.63929e-05
Contig9036_at	-1.05709	1.54793e-06
Contig347_s_at	-1.05713	0.000101673
Contig23929_at	-1.05737	2.09322e-05
Contig19290_at	-1.05972	0.000266927
Contig4750_at	-1.05981	0.000168396
EBro03_SQ004_E10_at	-1.06072	0.00145508
Contig2068_s_at	-1.0613	0.000174735
Contig12075_at	-1.06168	0.000439688
Contig7378_at	-1.06181	8.57569e-08
Contig13949_at	-1.06219	7.56598e-05
Contig10245_at	-1.06246	4.14064e-07
HVSMEh0083M18r2_s_at	-1.06347	0.000440793
Contig10749_at	-1.06418	0.00191336
Contig10904_at	-1.06421	3.68433e-08
rbaal1k11_s_at	-1.06462	1.80249e-08
Contig8124_at	-1.06621	5.04622e-07
EBpi01_SQ002_L02_at	-1.06655	2.8422e-09
HVSMEa0019P15r2_at	-1.06699	7.49542e-09
Contig7358_at	-1.06737	7.78053e-08
Contig3533_at	-1.06752	0.00188276
Contig9813_at	-1.06767	2.22855e-07
Contig5175_at	-1.06969	5.15275e-07
HVSMEn0020J05f_x_at	-1.07154	3.49881e-05
Contig11227_at	-1.07226	5.28379e-08
Contig14849_at	-1.07353	1.37583e-05
Contig13355_at	-1.07435	3.16753e-06
X89023_x_at	-1.075	0.00203059
Contig2592_at	-1.07548	4.93886e-07
HVSMEa0013F14r2_at	-1.07558	0.000103067
Contig24662_at	-1.07692	1.19221e-07
Contig14886_at	-1.08014	0.0017908
Contig6130_at	-1.08062	4.08359e-05
Contig13189_at	-1.0828	6.28753e-08
Contig23510_at	-1.08396	2.95897e-06
Contig13917_at	-1.08592	6.7475e-08
HW03O22u_s_at	-1.08668	0.000382937
Contig18094_at	-1.08947	6.24607e-06
Contig4774_s_at	-1.09072	5.92304e-05
Contig26361_at	-1.09117	4.5606e-07
Contig20676_s_at	-1.09326	0.00174464
Contig9463_at	-1.09432	9.38275e-08
Contig13776_at	-1.09483	3.77882e-07
Contig12807_at	-1.09485	4.77183e-08
HT05E09u_s_at	-1.09616	7.89002e-05
HVSMEa0005L24r2_s_at	-1.09636	9.73826e-05
HA25J20r_at	-1.09812	2.52691e-07
HVSMEc0011A03f_at	-1.10118	0.00111728
Contig4994_s_at	-1.10156	3.93457e-07
HW07D08u_s_at	-1.10166	1.63997e-05
bah24p14_at	-1.10417	3.50616e-06
Contig13835_at	-1.10622	4.15618e-06
Contig3905_at	-1.10642	0.00663887
HB14C23r_s_at	-1.1068	1.8402e-05
Contig9632_at	-1.10744	2.67027e-06
Contig16826_at	-1.11017	6.19123e-08
Contig5838_at	-1.11062	1.83637e-05
Contig10262_at	-1.11083	3.67442e-05
Contig9422_at	-1.11284	4.948e-06
Contig1604_at	-1.11485	0.00351914
rbaal31o13_x_at	-1.11561	6.22984e-06
Contig9382_at	-1.11737	0.000703285
HV_CEa0010K11f_x_at	-1.11971	0.00258999
Contig9315_at	-1.12066	1.07541e-07
Contig13615_at	-1.12144	1.8035e-06
Contig9521_at	-1.12257	7.4707e-05
Contig25988_at	-1.12264	1.23488e-08
Contig6752_s_at	-1.12322	6.89525e-06
Contig10131_s_at	-1.12443	0.000101496
HU07L18r_s_at	-1.12465	1.56894e-07
HK05G21r_s_at	-1.12612	0.00271069
Contig6733_at	-1.1269	5.31508e-05
Contig2935_s_at	-1.12743	1.5097e-08
Contig5553_at	-1.12992	4.9491e-05
Contig10860_at	-1.13018	2.51581e-07
Contig2488_s_at	-1.13101	1.4444e-08
Contig620_at	-1.13116	0.00972149
Contig2399_at	-1.13152	9.65858e-08
Contig19755_at	-1.13215	1.88751e-06
Contig4450_at	-1.13345	4.41112e-08
Contig6169_at	-1.13359	1.72528e-05
rbah58n17_s_at	-1.13379	1.31356e-05
Contig4622_s_at	-1.1338	5.94552e-06
Contig566_s_at	-1.13541	2.05385e-05
rbaal1n16_s_at	-1.13745	0.00348569
EBro02_SQ001_G03_at	-1.13769	0.000159048
Contig6770_at	-1.1392	5.48148e-08
rbags24o03_at	-1.14027	3.31362e-08
HV12F07u_at	-1.14063	2.97133e-07
HV_CEb0004G20r2_s_at	-1.14113	1.25423e-05
Contig6797_at	-1.14149	1.63962e-07
HV12J05u_at	-1.14266	8.17547e-05
Contig10712_at	-1.14329	0.000969573
Contig2496_at	-1.148	0.000296403
Contig1795_at	-1.14802	0.000146546
Contig11664_at	-1.14839	1.35813e-06
Contig18135_at	-1.14858	5.89929e-06
Contig3155_s_at	-1.15126	6.52994e-06
Contig4375_at	-1.15175	0.000387591
Contig18844_at	-1.15277	2.02708e-07
Contig6155_at	-1.15348	0.00115364
HS06C19u_s_at	-1.15364	0.000825433
Contig1648_at	-1.15494	3.19997e-06
baak21d06_s_at	-1.15653	0.000592231
Contig8887_at	-1.15696	6.58651e-07
Contig11572_at	-1.15701	1.66651e-08
Contig1783_x_at	-1.15811	2.80175e-08
Contig1783_at	-1.15865	2.12531e-07
Contig4570_s_at	-1.16216	1.74859e-05
Contig10258_s_at	-1.17375	1.83922e-06
Contig19549_at	-1.17384	6.85098e-05
HV_CEa0002D05f_s_at	-1.17605	6.32099e-05
Contig2581_at	-1.17638	2.61884e-09
rbah15o14_s_at	-1.17664	0.00382356
Contig10738_at	-1.17738	8.9149e-08
Contig17135_s_at	-1.17778	4.03895e-06
Contig241_x_at	-1.1781	9.124e-05
Contig6455_at	-1.17823	0.00219922
Contig12925_at	-1.17827	2.08706e-07
Contig14685_at	-1.17885	2.45713e-06
Contig2083_s_at	-1.17953	0.00738065
Contig2560_at	-1.17957	2.86992e-06
Contig2574_at	-1.18187	7.79774e-07
Contig228_s_at	-1.18242	0.000207219
Contig7343_s_at	-1.18286	4.49748e-08
Contig5998_s_at	-1.18358	0.00045741
Contig4374_s_at	-1.18372	6.69766e-09
Contig19751_at	-1.18658	4.45378e-06
Contig18793_at	-1.18712	5.23076e-06
Contig5009_at	-1.18732	3.83085e-07
Contig10472_at	-1.18761	5.58149e-06
Contig3552_s_at	-1.19438	0.000314192
Contig2277_s_at	-1.19439	0.00162251
HV_CEa0012A18r2_x_at	-1.19501	4.29307e-08
Contig15936_at	-1.19679	2.18053e-07
Contig20774_at	-1.20141	2.21352e-05
Contig11961_at	-1.20143	1.58404e-07
Contig1310_at	-1.20168	4.95782e-05
Contig5244_at	-1.20236	1.32284e-05
Contig4994_at	-1.20258	4.62414e-08
HT09A14u_x_at	-1.20359	9.50874e-06
Contig658_at	-1.2039	1.32966e-06
Contig15241_at	-1.20569	2.2092e-06
Contig2993_at	-1.20619	0.00210716
rbaal38f16_at	-1.20668	8.44923e-06
Contig18772_at	-1.2086	4.53905e-08
Contig17102_at	-1.21211	1.01418e-06
Contig21733_at	-1.21217	8.50046e-05
Contig10360_at	-1.21376	0.000199622
Contig19330_at	-1.2149	0.000157742
Contig11149_at	-1.21786	9.32496e-07
Contig20750_at	-1.22013	2.54087e-06
HS05N06r_s_at	-1.22169	6.2654e-07
Contig1805_s_at	-1.22219	1.85603e-07
Contig5153_at	-1.22288	9.84517e-05
rbasd17i02_s_at	-1.22324	0.0007665
Contig21281_at	-1.22538	4.2783e-07
Contig10206_at	-1.22923	2.12581e-05
Contig4135_at	-1.2296	2.9713e-05
Contig4527_x_at	-1.23031	7.06019e-07
HV_CEa0005A05r2_s_at	-1.23133	2.51518e-06
HI09N21r_s_at	-1.23198	4.20179e-08
Contig5303_at	-1.23632	3.57183e-07
Contig10115_at	-1.23804	4.26063e-07
Contig11076_at	-1.23812	1.28306e-07
Contig21662_at	-1.24059	7.69667e-09
baak4a13_at	-1.24141	1.13701e-06
Contig1916_s_at	-1.2423	0.00523054
Contig2247_s_at	-1.24693	0.00234585
Contig12724_at	-1.24713	1.4648e-08
Contig7127_at	-1.25027	1.10583e-07
Contig12776_s_at	-1.2519	8.65771e-08
Contig3517_at	-1.25281	0.00294059
Contig811_x_at	-1.25342	0.0023762
HVSMEf0015C12f_at	-1.25402	2.99961e-05
Contig6761_at	-1.25518	2.14632e-07
Contig12700_at	-1.25894	9.3713e-08
Contig149_at	-1.25968	3.51994e-06
Contig7427_at	-1.26048	1.99961e-08
HW02A11u_s_at	-1.26167	3.8943e-05
Contig10131_at	-1.26229	0.00010551
Contig6362_s_at	-1.26277	5.8888e-05
Contig3570_at	-1.26365	3.65678e-06
Contig1760_s_at	-1.26593	0.00344316
Contig23336_at	-1.26811	2.15502e-06
Contig523_x_at	-1.269	5.3143e-05
Contig112_at	-1.27182	2.0308e-06
EBem10_SQ004_F01_s_at	-1.2725	5.66916e-07
Contig12677_at	-1.273	6.354e-09
Contig1846_s_at	-1.2735	0.0012426
rbaal1f07_s_at	-1.27397	4.78532e-07
Contig2430_at	-1.27443	4.49349e-08
Contig438_at	-1.27692	4.82257e-09
Contig793_x_at	-1.27931	6.71223e-05
Contig5348_s_at	-1.2795	0.000844387
Contig16751_at	-1.27951	1.36146e-06
EBem09_SQ007_D05_s_at	-1.28032	2.88845e-06
Contig5888_at	-1.28071	6.86375e-06
Contig4593_at	-1.28138	5.8379e-07
HG01F14u_s_at	-1.28159	6.83039e-06
HVSMEb0014F22f_s_at	-1.28348	8.00803e-06
Contig6413_at	-1.28491	0.00240711
Contig12031_at	-1.28755	2.68076e-09
Contig3221_at	-1.29096	0.00621734
rbah15i08_s_at	-1.29128	1.51158e-09
EBpi01_SQ005_G20_x_at	-1.29434	0.00994352
Contig11226_s_at	-1.29498	1.2755e-09
Contig7088_at	-1.29535	4.41868e-05
Contig15816_at	-1.29879	5.28373e-07
HVSMEb0002K02r2_s_at	-1.30251	0.000163841
HVSMEf0005J23f_s_at	-1.30307	8.38915e-07
Contig1198_x_at	-1.30309	0.000778126
Contig3884_at	-1.30328	2.8297e-09
Contig10934_at	-1.3075	4.83352e-05
Contig9897_at	-1.31235	6.51664e-06
Contig7448_s_at	-1.31318	2.32045e-06
Contig2736_s_at	-1.31542	4.94343e-05
Contig1208_s_at	-1.3165	0.00615193
Contig12574_at	-1.31743	5.24868e-05
Contig2408_at	-1.31813	7.72768e-08
Contig832_s_at	-1.32095	0.00667927
Contig12323_at	-1.32239	2.35631e-09
Contig12240_at	-1.3241	1.64401e-05
HVSMEc0012N05r2_at	-1.32486	2.25768e-08
Contig11145_at	-1.3266	1.09908e-08
HVSMEg0006F05r2_s_at	-1.32759	0.000679408
Contig9949_at	-1.32996	6.41707e-06
Contig10029_at	-1.33271	1.11602e-07
Contig8976_at	-1.3334	4.00096e-06
Contig4025_x_at	-1.33462	1.63667e-05
Contig26515_at	-1.33474	0.000103699
Contig2947_at	-1.33616	9.54899e-06
Contig15951_at	-1.3366	4.47594e-06
HV_CEb0010M11f_at	-1.33703	0.000215937
Contig1953_s_at	-1.33821	0.00258268
Contig3750_at	-1.3387	5.97702e-10
Contig617_x_at	-1.33954	0.000515216
Contig1198_at	-1.34223	0.00137229
Contig7360_at	-1.3423	0.000657466
Contig12523_s_at	-1.34444	3.76254e-06
Contig8620_at	-1.34471	0.00020461
Contig670_at	-1.34875	5.93501e-09
EBro07_SQ002_B04_s_at	-1.34953	0.00176447
Contig1741_at	-1.35145	0.00558007
Contig7238_at	-1.35291	1.59915e-07
Contig18367_at	-1.35618	7.43433e-05
Contig1725_s_at	-1.35948	0.000264681
Contig14663_s_at	-1.36042	2.29623e-06
Contig16935_at	-1.3636	8.84414e-08
HD11L13r_at	-1.36556	7.93586e-06
Contig4095_s_at	-1.36692	1.83909e-08
Contig588_at	-1.36735	0.00081586
Contig3183_at	-1.36845	0.000656634
HVSMEf0015I21r2_s_at	-1.36849	1.73854e-06
Contig5028_s_at	-1.36962	0.00438338
Contig4092_at	-1.37012	5.89604e-08
Contig4386_at	-1.37432	4.16043e-06
Contig950_s_at	-1.37529	0.00291632
Contig11207_at	-1.37886	0.00144406
Contig4569_at	-1.37954	1.55903e-05
Contig13712_at	-1.38053	3.7617e-07
Contig2058_s_at	-1.38284	0.00107711
Contig16020_at	-1.38309	1.39687e-06
HV_CEb0006P14r2_at	-1.38343	1.7691e-08
Contig3353_s_at	-1.38368	4.82508e-05
Contig4027_at	-1.3916	9.96452e-07
Contig4760_s_at	-1.3916	8.33732e-07
Contig12195_at	-1.39204	1.4135e-07
Contig1771_s_at	-1.39212	0.00219756
Contig5012_s_at	-1.39284	4.35568e-07
Contig4066_at	-1.39293	1.27777e-05
HVSMEg0001I10f_s_at	-1.39372	4.66799e-06
HY06G13u_at	-1.39819	0.000143313
Contig8202_at	-1.39853	5.0839e-06
HB18H23r_s_at	-1.39866	2.18079e-08
EBro08_SQ007_B12_s_at	-1.39963	0.00211648
Contig1383_s_at	-1.40223	9.94037e-05
Contig1188_s_at	-1.40344	0.000102649
EBed07_SQ001_B14_s_at	-1.40494	0.00159835
Contig5554_at	-1.40586	9.43858e-07
Contig9568_at	-1.4068	2.4694e-08
Contig25386_at	-1.41094	2.4633e-08
Contig8551_at	-1.41536	2.43143e-09
Contig15050_at	-1.41697	3.11607e-07
Contig1988_at	-1.41698	2.81624e-08
Contig5345_at	-1.41738	3.02135e-05
Contig3314_at	-1.41759	1.19518e-07
Contig11618_at	-1.41803	8.6406e-05
Contig2639_at	-1.41833	1.63577e-07
Contig4756_at	-1.42163	0.000485141
Contig14861_at	-1.42185	5.05801e-07
Contig24141_at	-1.42198	4.15841e-06
Contig8293_at	-1.42229	5.1515e-05
rbah22f22_s_at	-1.42309	0.00451431
Contig7448_at	-1.42367	3.86816e-06
Contig1419_s_at	-1.42468	0.00339196
Contig21251_at	-1.43182	2.76472e-08
EBem09_SQ002_P17_s_at	-1.43418	9.91791e-06
Contig838_s_at	-1.4346	0.00951142
Contig9283_at	-1.43464	1.23493e-07
Contig1736_at	-1.43498	2.0302e-05
Contig6358_at	-1.43747	2.02144e-08
Contig3354_s_at	-1.43771	0.00112211
Contig7690_at	-1.43886	3.5876e-06
Contig7980_at	-1.43935	1.45835e-06
Contig6065_s_at	-1.44101	4.63673e-09
HS05I21u_s_at	-1.44165	5.6191e-08
Contig14507_at	-1.44262	8.03996e-08
Contig2350_at	-1.44267	2.23161e-08
Contig13256_at	-1.44576	3.34099e-09
Contig2985_s_at	-1.44783	8.92026e-06
Contig110_at	-1.4494	1.62156e-06
Contig5689_at	-1.45003	4.73778e-09
HV_CEa0009O07r2_s_at	-1.45791	4.2095e-05
rbah48h06_s_at	-1.45871	0.00019777
Contig11454_at	-1.47038	1.59202e-06
Contig15_s_at	-1.47125	9.23674e-08
Contig6010_at	-1.47189	3.06834e-06
Contig278_at	-1.47331	1.50155e-05
Contig12007_s_at	-1.47371	1.94732e-06
Contig19553_at	-1.47502	7.71872e-07
Contig14114_at	-1.47547	1.36622e-07
HVSMEb0012C16r2_s_at	-1.47707	8.02798e-08
Contig8490_at	-1.47909	1.64225e-07
Contig14067_at	-1.47943	7.81119e-06
HV10J12u_s_at	-1.4796	1.99158e-07
Contig20064_at	-1.48034	2.65784e-08
Contig6354_s_at	-1.48116	5.74943e-06
HY07L14u_at	-1.48408	4.57307e-08
Contig11226_at	-1.48805	6.22661e-08
Contig10841_s_at	-1.48811	2.1955e-10
Contig6119_at	-1.48839	3.41059e-05
EBro04_SQ003_B10_s_at	-1.48848	2.47346e-10
EBem10_SQ001_N01_x_at	-1.48907	0.0030197
Contig6742_at	-1.49109	2.89797e-05
Contig17030_at	-1.50422	2.28742e-08
HVSMEb0001J13r2_at	-1.50481	1.17433e-07
Contig11100_at	-1.50496	5.4213e-05
Contig24882_at	-1.50754	5.12578e-09
Contig9743_at	-1.50833	9.65778e-07
Contig3289_at	-1.51127	7.92143e-06
Contig4062_at	-1.5134	1.06718e-09
HVSMEf0019H18r2_s_at	-1.51413	1.01154e-07
Contig13706_at	-1.51675	1.85748e-05
Contig17260_at	-1.5185	6.70796e-08
Contig9950_s_at	-1.52023	6.74237e-06
Contig7288_at	-1.52042	9.06796e-06
Contig8489_s_at	-1.52623	8.02043e-06
Contig10756_x_at	-1.52912	5.9989e-05
Contig11487_at	-1.52974	1.8867e-09
Contig5543_at	-1.53345	7.80568e-05
Contig14830_at	-1.53423	8.74254e-11
Contig10756_at	-1.53604	2.74567e-05
Contig2329_x_at	-1.54005	5.28867e-10
Contig26313_at	-1.54008	2.31549e-08
Contig2406_at	-1.54037	0.00277294
Contig2622_at	-1.54238	2.70495e-08
Contig3212_s_at	-1.54429	3.38207e-06
Contig5658_at	-1.54883	1.84615e-07
Contig11641_at	-1.55563	1.40249e-05
Contig1815_at	-1.56657	0.00231292
Contig14387_at	-1.56891	9.97354e-07
HV_CEa0003L23f_s_at	-1.569	0.00798537
Contig11968_at	-1.56997	1.85523e-05
Contig10741_at	-1.57059	4.32707e-06
Contig15369_at	-1.57487	8.49102e-07
Contig4453_at	-1.57656	2.97059e-08
Contig2857_at	-1.58069	1.95195e-09
rbah53j14_s_at	-1.58403	0.00514906
HT09N08u_s_at	-1.5846	5.00793e-06
AJ303111_s_at	-1.58846	4.16589e-05
Contig2142_s_at	-1.59772	0.000604702
Contig7194_at	-1.59828	4.54446e-08
Contig11818_at	-1.59876	1.96061e-06
Contig3429_at	-1.59996	2.00498e-07
HV_CEb0004O15r2_s_at	-1.60185	4.19977e-05
HVSMEa0011L14r2_s_at	-1.60337	7.02112e-07
Contig1888_at	-1.60429	0.00501127
Contig26196_at	-1.60519	1.76229e-08
Contig7338_at	-1.60713	0.00146323
HB19M13r_s_at	-1.60827	3.24263e-09
Contig10452_at	-1.6113	1.63491e-08
Contig22700_at	-1.61518	5.84066e-10
EBem09_SQ005_H10_s_at	-1.61681	3.29133e-09
Contig7415_at	-1.61728	1.26543e-06
Contig4677_at	-1.6178	1.90063e-07
Contig2490_at	-1.62338	0.000562657
Contig26476_at	-1.62452	2.08789e-06
Contig12512_at	-1.63228	6.34566e-07
Contig8538_at	-1.63678	1.43144e-09
Contig4475_at	-1.63797	3.78502e-06
Contig16214_at	-1.64153	0.00462378
Contig17245_at	-1.64185	5.74349e-07
HV03I19u_at	-1.64509	5.43423e-05
Contig3361_at	-1.64644	9.34942e-10
HVSMEa0015G15r2_s_at	-1.64866	8.20021e-06
Contig3827_at	-1.65362	5.29186e-05
Contig9576_at	-1.65445	3.84175e-09
Contig12776_at	-1.65655	1.44722e-07
Contig10022_at	-1.65775	4.33683e-08
Contig1820_at	-1.66155	1.04035e-07
Contig2141_s_at	-1.66275	0.000297916
Contig1298_at	-1.663	5.93485e-07
Contig3501_at	-1.6694	5.592e-08
Contig1013_s_at	-1.67005	0.0037538
Contig9169_at	-1.67243	1.45779e-06
Contig24835_at	-1.67459	1.26089e-05
HV_CEb0006A14f_s_at	-1.67849	1.68539e-07
Contig432_x_at	-1.67955	0.000851896
Contig8220_at	-1.683	1.0858e-06
Contig74_x_at	-1.68323	0.00199508
HVSMEb0013I11r2_s_at	-1.68381	1.33995e-10
HV02B02u_at	-1.68464	8.88872e-08
Contig17926_at	-1.68699	2.51662e-09
Contig1523_at	-1.68743	0.00107695
Contig1597_s_at	-1.68964	6.4079e-09
Contig10740_at	-1.69126	2.68794e-07
Contig9116_at	-1.69373	4.98943e-05
Contig13855_at	-1.69696	1.27441e-07
Contig16445_at	-1.6978	2.88745e-09
Contig5345_s_at	-1.70129	5.35231e-05
HM14O03r_at	-1.70419	0.00534306
Contig26368_at	-1.70587	2.76316e-10
Contig8701_at	-1.71011	0.000284897
Contig1373_at	-1.71042	1.24988e-05
Contig13240_s_at	-1.71124	3.12451e-09
rbags13d01_s_at	-1.71284	3.97779e-08
Contig15584_at	-1.71725	8.93231e-10
EBro07_SQ003_A11_at	-1.71984	3.82768e-07
Contig7171_s_at	-1.72105	1.13459e-08
Contig4641_s_at	-1.73072	3.30692e-09
Contig6968_at	-1.73483	1.08957e-11
Contig25239_at	-1.73603	6.4366e-07
HS07I12u_s_at	-1.73697	3.12019e-06
EBpi03_SQ001_I14_at	-1.73887	5.01915e-08
Contig12084_at	-1.73974	4.41766e-08
Contig634_at	-1.75669	8.3189e-09
Contig11343_at	-1.75776	1.83813e-06
HVSMEh0081I20r2_s_at	-1.76638	2.1296e-07
Contig12302_at	-1.76681	1.81495e-10
AB019525_at	-1.77022	0.000205409
Contig9256_s_at	-1.77196	4.47447e-11
Contig6008_s_at	-1.77304	3.54948e-06
AB011264_at	-1.77781	2.2853e-06
HVSMEm0019O10f_s_at	-1.77853	0.00567008
Contig2249_at	-1.78119	4.43069e-08
Contig4640_s_at	-1.78494	2.49327e-08
Contig10096_at	-1.78855	0.000194764
Contig12969_s_at	-1.79106	2.22929e-07
Contig1701_s_at	-1.80048	7.50647e-05
Contig8927_at	-1.80506	2.93279e-10
Contig26247_at	-1.80777	0.00372198
Contig24832_at	-1.80947	2.74984e-08
Contig6242_at	-1.81007	7.49832e-05
Contig19854_at	-1.81622	7.02206e-09
Contig3995_s_at	-1.81726	0.000846503
Contig7132_s_at	-1.818	2.29342e-09
Contig25977_at	-1.82278	9.66808e-07
HVSMEn0019L21f_at	-1.82287	3.91711e-08
HVSMEl0011L15f2_s_at	-1.82434	2.31456e-10
Contig18037_at	-1.82532	9.39092e-06
Contig3827_s_at	-1.82552	2.56384e-05
Contig2243_at	-1.82708	4.15404e-07
HV_CEb0004J20f_s_at	-1.83571	3.14516e-07
Contig2248_at	-1.83637	9.56334e-06
Contig3047_s_at	-1.84456	4.04204e-05
Contig11424_at	-1.8522	5.36938e-06
HVSMEa0008M19r2_at	-1.85538	1.38689e-05
Contig12649_at	-1.85732	1.52136e-07
Contig7356_at	-1.85992	8.40674e-05
Contig5613_at	-1.86519	7.61518e-07
rbags13e14_s_at	-1.86658	2.86925e-11
Contig21324_at	-1.87107	3.46629e-05
Contig7125_s_at	-1.87154	2.66399e-08
HC02E04_T3_at	-1.87275	4.7804e-05
HVSMEf0013I09r2_at	-1.89462	4.16118e-09
Contig1309_at	-1.90665	7.39929e-08
Contig3295_at	-1.91165	7.76203e-08
Contig9663_s_at	-1.93367	9.64922e-07
Contig24168_at	-1.93856	2.1277e-05
Contig19400_at	-1.93903	1.78006e-08
Contig23526_at	-1.9435	2.15628e-10
HC112E03_T3_s_at	-1.94899	8.68234e-08
Contig5772_at	-1.95845	1.23954e-05
Contig22416_at	-1.96328	4.18164e-06
Contig2282_at	-1.96396	7.68724e-06
Contig5302_at	-1.96828	1.0359e-09
Contig22839_at	-1.97077	1.87303e-06
Contig14949_at	-1.97387	0.00281614
Contig4025_s_at	-1.9787	1.59499e-08
Contig9397_at	-1.98121	1.44909e-08
Contig14077_at	-1.98458	1.01454e-07
Contig2407_s_at	-2.00181	1.77425e-05
Contig5038_at	-2.00254	1.41528e-06
HA10A05u_s_at	-2.00449	0.00128818
Contig2300_s_at	-2.00464	7.49738e-05
Contig8646_at	-2.0065	1.28725e-08
HVSMEb0008M09r2_at	-2.01466	1.44929e-06
HM05N11r_at	-2.03289	6.2297e-08
Contig4281_at	-2.03774	3.42648e-08
Contig13091_s_at	-2.03813	9.92358e-08
Contig10709_at	-2.03879	1.0532e-11
HVSMEa0004F18f2_s_at	-2.04381	4.3491e-07
Contig12445_at	-2.04645	8.28455e-07
Contig9589_at	-2.04685	2.51755e-08
Contig320_at	-2.07313	0.000285638
HVSMEc0019C19f_at	-2.07999	0.000305725
Contig10057_at	-2.08527	5.38417e-06
HVSMEi0003G04r2_s_at	-2.08895	1.274e-07
Contig628_x_at	-2.09405	0.00212479
Contig998_s_at	-2.10442	9.73152e-10
Contig9874_s_at	-2.11909	4.73915e-10
Contig3045_at	-2.12242	1.38903e-08
Contig3160_at	-2.13241	2.21609e-07
Contig3952_at	-2.13327	0.000302974
Contig3423_at	-2.13667	1.20333e-09
EBro02_SQ001_G03_s_at	-2.14225	7.26722e-08
Contig21298_at	-2.16594	8.3708e-07
Contig2994_at	-2.18312	1.62575e-07
Contig7087_at	-2.19647	0.000112447
Contig594_x_at	-2.20171	1.10874e-05
Contig2834_at	-2.22138	0.000233807
Contig15150_at	-2.22373	5.32189e-08
Contig433_x_at	-2.22538	0.00103243
Contig11522_at	-2.22906	1.76991e-09
HVSMEa0003H08r2_at	-2.23019	1.42688e-09
HU12N23u_s_at	-2.24187	6.88769e-05
Contig20974_at	-2.24522	7.86585e-09
HK04I23r_at	-2.24884	7.56849e-10
Contig4011_at	-2.25081	1.98712e-08
Contig2769_s_at	-2.25293	4.85222e-06
Contig3362_at	-2.25803	7.78233e-07
Contig4639_s_at	-2.26275	3.64004e-10
Contig837_x_at	-2.27427	0.000171083
Contig12237_at	-2.28065	1.7749e-07
baak16l04_x_at	-2.28421	0.00230621
Contig10057_s_at	-2.28822	5.07378e-07
Contig1675_s_at	-2.29626	6.83879e-06
Contig8246_at	-2.30252	3.82136e-11
Contig2415_at	-2.32508	2.78783e-07
Contig4431_s_at	-2.32608	4.45044e-09
Contig10670_at	-2.33168	1.3983e-09
Contig12748_at	-2.34657	8.52151e-08
Contig828_s_at	-2.3511	0.00133337
Contig9863_at	-2.36284	3.68126e-10
Contig1206_s_at	-2.3638	1.76648e-10
AF026538_at	-2.36711	4.00842e-08
Contig19246_at	-2.36927	2.74767e-07
Contig873_s_at	-2.37485	1.48015e-09
EBro03_SQ001_C05_at	-2.37707	7.14149e-05
Contig16049_at	-2.39421	2.27219e-08
Contig17080_at	-2.3981	2.10879e-06
Contig14174_at	-2.40244	7.18919e-09
Contig418_at	-2.40529	0.00083772
Contig23272_at	-2.41174	6.01887e-08
Contig5876_at	-2.42535	2.55464e-08
Contig1249_s_at	-2.42724	9.69541e-07
Contig18736_at	-2.43128	3.23936e-13
Contig4281_s_at	-2.43781	1.17946e-07
Contig12376_at	-2.44053	2.60577e-09
Contig20755_at	-2.44578	3.38694e-10
Contig11997_at	-2.447	4.38352e-11
Contig4260_at	-2.45881	3.83006e-09
Contig12421_at	-2.4604	1.63317e-07
Contig4024_at	-2.48318	7.43891e-09
Contig15142_at	-2.49105	2.75528e-10
Contig14304_at	-2.49214	8.23726e-10
Contig10779_at	-2.4985	1.55636e-07
Contig6214_at	-2.50257	7.15679e-11
Contig3433_x_at	-2.50937	9.92585e-09
Contig5013_at	-2.51322	1.1118e-08
Contig15264_at	-2.52125	2.99165e-09
Contig18796_at	-2.52283	6.67678e-08
Contig5887_at	-2.52897	1.78781e-10
Contig6741_s_at	-2.53473	9.98204e-08
Contig9764_at	-2.61796	4.13565e-08
Contig4911_at	-2.61942	2.18394e-06
Contig5433_at	-2.63176	1.70311e-07
Contig841_x_at	-2.67713	0.00026597
Contig9968_at	-2.68842	2.97222e-09
Contig3430_at	-2.68877	1.865e-10
Contig10206_s_at	-2.69968	4.63586e-07
Contig4910_at	-2.70684	6.53531e-07
Contig8896_s_at	-2.71942	5.06113e-09
Contig10895_at	-2.72085	6.20574e-09
Contig19854_s_at	-2.72112	1.49082e-09
Contig425_at	-2.77822	1.0236e-05
rbaal17b01_s_at	-2.81643	3.31514e-06
Contig3427_at	-2.83001	1.27551e-09
rbaal12n12_s_at	-2.84092	8.24234e-09
Contig2018_at	-2.84585	4.99039e-11
Contig1718_s_at	-2.86395	1.31699e-09
Contig6938_at	-2.89537	2.04664e-05
Contig13248_at	-2.93271	6.7544e-08
Contig3426_at	-2.95323	4.48708e-09
Contig5805_at	-2.97097	7.98498e-11
Contig6194_s_at	-3.0374	2.07019e-06
Contig1019_at	-3.07137	2.52323e-09
D37796_at	-3.10934	6.03638e-07
Contig1582_x_at	-3.11062	6.00837e-07
Contig8937_at	-3.11201	1.12173e-08
Contig6_x_at	-3.16522	0.000472194
Contig4887_s_at	-3.23715	4.35317e-07
Contig13866_at	-3.32876	8.48998e-12
Contig308_x_at	-3.37627	6.53242e-06
Contig3432_s_at	-3.44393	1.16686e-07
Contig12916_s_at	-3.55997	3.21325e-08
Contig5059_s_at	-3.67257	3.77095e-11
Contig4489_s_at	-3.71514	1.82753e-13
Contig21968_at	-3.95091	2.46817e-08
Contig5058_x_at	-4.16442	5.75852e-09
Contig4486_at	-4.34072	2.18449e-14
Contig6546_at	-4.35543	2.9873e-10
Contig9248_s_at	-4.57374	4.7375e-10
Contig5614_s_at	-4.70076	3.21699e-11
Contig3431_x_at	-4.90144	1.62246e-12
Contig9249_at	-5.48802	3.04843e-09
Contig5185_at	-5.63172	1.80031e-15
