# Supplementary material for: Transcriptome Analysis of the Vernalization Response in Barley (Hordeum vulgare) Seedlings
Source: PLoS One. 2011 Mar 9;6(3):e17900. doi: 10.1371/journal.pone.0017900 (PMC3052371; doi:10.1371/journal.pone.0017900)
Supplement: Table S5 — Contigs with altered expression after one day after prolonged cold relative to short cold treatment. (XLS) [file pone.0017900.s006.xls]

## Sheet: ST5
Table S5. Contigs with altered expression after one day after prolonged cold relative to short cold treatment
log2FC equals fold change in expression level on a log 2 scale
Contig	logFC	P.Value
HV01N13w_at	2.67642	1.55374e-11
HVSMEg0005M23r2_at	2.48971	5.72866e-07
Contig1071_s_at	2.48344	8.89694e-06
Contig2305_at	2.38304	2.1774e-05
Contig13836_at	2.27278	1.89949e-09
Contig2007_s_at	2.26866	1.30762e-11
Contig19730_at	2.26792	4.36624e-08
HVSMEn0017O18r2_at	2.22222	2.67145e-09
Contig13874_at	2.18347	2.81472e-05
Contig12580_at	2.18224	6.27275e-09
Contig2672_at	2.04453	8.57258e-07
rbah13p07_s_at	2.03983	1.49805e-06
Contig12954_at	1.99175	3.27914e-11
S0001000058H07F1_s_at	1.95768	3.54302e-05
Contig13646_at	1.95525	3.74194e-09
Contig2783_s_at	1.89646	9.84721e-08
Contig11993_at	1.89214	1.13276e-05
Contig18525_at	1.87967	7.34939e-08
Contig2446_x_at	1.84488	3.93741e-09
Contig2112_at	1.83345	2.93436e-06
HW09P09u_s_at	1.83324	4.42467e-08
rbags15p13_s_at	1.82032	1.75751e-08
HW09M17u_at	1.81822	0.000448942
Contig5239_at	1.80977	9.67855e-06
Contig14378_at	1.79906	2.55939e-11
Contig7583_at	1.7943	6.40699e-08
Contig13254_at	1.77783	0.00032326
HVSMEn0016B11r2_at	1.75732	1.20833e-06
Contig14793_at	1.75449	2.61341e-08
Contig1679_s_at	1.73568	4.24995e-07
Contig3511_at	1.73542	5.23536e-06
Contig11923_at	1.73191	0.00119283
Contig6039_at	1.73112	1.015e-10
Contig12421_at	1.72066	7.2972e-06
HD01O20w_at	1.71741	1.10194e-08
Contig17690_at	1.71474	9.82737e-07
Contig15987_at	1.70952	3.373e-08
Contig2446_at	1.68626	4.79704e-08
Contig1510_s_at	1.62928	4.28771e-09
Contig8739_at	1.62774	7.30287e-08
Contig8722_at	1.62492	8.74916e-09
Contig26382_at	1.61449	2.99074e-06
Contig15640_at	1.60649	1.97619e-08
EBro08_SQ010_F19_at	1.60297	4.21886e-05
Contig12742_at	1.59712	6.82436e-09
HE01D12u_at	1.5801	0.197042
Contig1637_s_at	1.57238	0.0742009
Contig2638_at	1.56839	3.38376e-07
Contig2906_at	1.56723	3.14557e-05
Contig13702_at	1.56637	4.7765e-08
HK05B20r_s_at	1.56386	3.76315e-09
Contig8263_at	1.55876	2.14154e-10
HVSMEf0002A21r2_at	1.55069	8.75285e-07
Contig18391_at	1.54405	7.71633e-08
Contig22868_at	1.54019	4.7255e-05
Contig23530_s_at	1.53941	9.86494e-08
Contig16957_at	1.52185	1.10052e-08
Contig25242_at	1.51671	0.00107198
AJ250283_at	1.51612	0.000248191
HVSMEf0009A08r2_s_at	1.5101	8.64116e-05
Contig7666_at	1.50608	1.4711e-06
Contig24618_at	1.5002	1.08837e-05
Contig7712_at	1.49737	7.72607e-06
Contig17119_at	1.49395	2.77912e-09
Contig372_s_at	1.48877	1.11142e-05
HY08A19u_at	1.48728	8.11769e-07
Contig6611_at	1.48493	4.55834e-05
Contig22487_at	1.48469	7.28876e-08
Contig17974_at	1.4825	1.70754e-09
Contig23952_at	1.47976	3.52196e-10
HX02B15u_s_at	1.46754	1.05653e-09
Contig16592_at	1.45803	1.35042e-09
Contig1894_at	1.45719	5.53874e-06
Contig19813_at	1.45327	3.01531e-07
Contig19393_at	1.44937	1.48865e-05
Contig4560_x_at	1.44913	9.55436e-08
HZ40A08r_at	1.44475	9.154e-07
Contig20287_at	1.43734	1.61355e-05
Contig68_at	1.43575	2.14933e-08
Contig22642_at	1.43169	0.00111835
Contig2438_at	1.42834	1.3955e-10
HVSMEk0005A23r2_at	1.42813	1.95487e-06
Contig2447_x_at	1.42398	1.44711e-07
Contig19285_at	1.42353	4.75583e-05
Contig1897_s_at	1.41235	1.35015e-09
Contig4431_s_at	1.4087	1.19355e-06
Contig8904_at	1.40241	4.79669e-08
Contig19834_at	1.40112	5.64406e-06
Contig18891_at	1.38794	0.000641273
Contig17314_at	1.38413	3.72032e-07
Contig12498_at	1.38407	1.83046e-06
Contig22732_at	1.3821	7.50111e-08
Contig17317_at	1.38002	0.00981339
Contig897_s_at	1.37909	8.95616e-06
EBem10_SQ002_C21_at	1.37638	1.93968e-06
Contig6515_at	1.37484	2.7699e-06
HV05G16u_at	1.3627	1.33851e-08
Contig8087_at	1.36195	8.7217e-06
rbags23g17_s_at	1.35878	9.83559e-07
Contig18644_at	1.35238	5.16652e-09
Contig3986_s_at	1.33963	2.00238e-05
Contig7666_s_at	1.3392	8.10598e-05
Contig20_at	1.33723	1.23713e-08
Contig15054_at	1.33547	2.58345e-08
Contig1972_at	1.3324	1.19866e-08
Contig20788_s_at	1.33036	5.2825e-05
Contig5597_s_at	1.32197	1.05061e-09
Contig172_s_at	1.3211	4.9081e-08
Contig14043_at	1.32044	8.25931e-08
Contig12692_s_at	1.31915	2.88243e-06
Contig14994_at	1.31328	1.21115e-05
Contig13477_at	1.30722	1.9166e-06
Contig16816_at	1.30289	1.33225e-09
HA03G23u_at	1.30237	5.68562e-08
HVSMEc0009K16f_s_at	1.30062	0.0248277
Contig20072_at	1.29783	1.46164e-08
Contig10649_at	1.294	1.85769e-09
Contig3364_at	1.29369	0.0107452
Contig1162_at	1.28649	6.846e-09
Contig18534_at	1.2831	2.97881e-05
Contig4560_at	1.28156	1.59219e-07
Contig7450_at	1.27807	1.55112e-06
Contig9016_at	1.27799	8.2406e-09
Contig4555_at	1.27691	2.72098e-08
HS18J23u_s_at	1.27324	4.72302e-05
Contig5371_s_at	1.27186	1.60395e-06
Contig19821_at	1.26994	1.30791e-06
Contig14534_at	1.26561	4.47854e-07
Contig8416_at	1.2599	2.04231e-09
HVSMEm0003C15r2_s_at	1.25652	0.116516
Contig20979_s_at	1.2503	5.14772e-07
Contig2493_s_at	1.24907	9.19595e-07
Contig20121_at	1.24553	1.57494e-08
Contig175_x_at	1.24056	1.94609e-08
Contig5371_at	1.23833	0.000316069
Contig5281_at	1.23786	0.0161159
Contig4111_at	1.23625	9.39848e-06
Contig16024_at	1.23324	4.28935e-07
HVSMEf0023A03f_s_at	1.23313	5.06988e-06
Contig18939_at	1.23302	1.47928e-08
Contig21089_at	1.23233	3.74771e-07
Contig9300_at	1.21559	3.42552e-10
HI08K02r_at	1.21124	2.60896e-07
Contig9000_at	1.20772	2.68935e-05
Contig14278_at	1.20329	3.23267e-07
HVSMEa0003B16r2_at	1.20297	0.000149431
Contig16_at	1.20234	1.13405e-08
Contig18391_s_at	1.20194	8.30846e-09
EBem10_SQ001_A02_at	1.20176	2.5216e-07
HVSMEc0001D14f_x_at	1.20048	0.0447082
HVSMEm0005P05r2_at	1.19915	0.000184689
Contig10962_at	1.19854	2.68752e-08
Contig21604_at	1.18897	0.0026789
HVSMEb0006I12r2_s_at	1.18881	4.00678e-07
Contig9566_at	1.18634	5.91834e-05
Contig6609_at	1.18355	0.00142832
Contig10686_s_at	1.179	1.69053e-06
Contig10686_at	1.17894	1.87302e-06
EBro03_SQ005_C24_s_at	1.17788	1.91613e-08
Contig11067_s_at	1.17654	1.64012e-07
Contig21168_at	1.17382	1.15029e-07
Contig16015_at	1.16582	6.46168e-07
HU12C13u_at	1.16482	1.15465e-05
Contig18751_at	1.16418	1.96271e-05
rbags25g01_at	1.16275	5.90885e-07
HA04k13r_at	1.16157	1.41996e-05
Contig19172_at	1.1595	4.4687e-06
Contig1510_at	1.15684	7.58016e-08
Contig17575_at	1.14932	7.93032e-06
Contig4701_at	1.14795	3.06222e-06
EBem04_SQ002_C07_s_at	1.14478	5.38102e-06
Contig175_at	1.14383	2.47171e-07
Contig17526_at	1.14271	7.43124e-08
Contig23584_at	1.14265	4.05203e-05
Contig13042_at	1.14064	0.00134251
Contig7864_at	1.13714	6.406e-09
Contig11461_s_at	1.13707	3.65269e-09
Contig25228_at	1.13637	2.43003e-05
Contig2495_s_at	1.13618	2.002e-06
Contig709_at	1.13557	1.3927e-07
ChlorContig11_s_at	1.13438	0.0233666
Contig5582_s_at	1.13395	5.57132e-06
Contig15670_at	1.13301	1.08659e-09
Contig22734_at	1.13153	5.4245e-05
Contig22912_at	1.12838	1.29445e-05
Contig12188_s_at	1.12657	5.56087e-08
Contig8535_s_at	1.12636	3.47886e-08
Contig18391_x_at	1.12492	2.52172e-08
Contig26133_at	1.12214	1.63517e-07
Contig15040_at	1.12199	5.01276e-05
Contig11527_at	1.12117	4.78427e-07
Contig17097_at	1.11849	1.19406e-08
Contig12702_at	1.11608	0.00472486
Contig8378_at	1.11385	3.24435e-08
HVSMEi0007G06r2_s_at	1.11234	5.43507e-05
Contig434_s_at	1.11203	3.50579e-08
HVSMEf0019H01r2_s_at	1.10985	8.0353e-07
Contig18746_at	1.10534	0.00230435
Contig17418_at	1.10406	4.10316e-08
HV09F14u_at	1.10202	3.74528e-06
Contig8406_at	1.10139	2.6762e-07
HVSMEi0013J13r2_at	1.0944	0.000134846
Contig2864_s_at	1.09431	1.24641e-07
Contig12866_at	1.09399	0.0460621
Contig12939_at	1.09056	1.0164e-08
Contig9308_s_at	1.0904	4.05275e-05
EBpi01_SQ002_O15_at	1.08953	2.91518e-05
Contig3783_s_at	1.08877	5.25022e-06
Contig20025_at	1.08651	3.28421e-09
Contig8511_at	1.08607	2.95045e-08
Contig2133_s_at	1.08604	2.23346e-09
MitoContig11_at	1.08283	0.0453898
Contig5953_at	1.0821	1.41465e-05
Contig5328_at	1.07982	5.29665e-06
Contig5272_at	1.07939	4.83851e-08
Contig2289_s_at	1.0778	0.000257515
Contig5252_at	1.07723	5.40389e-07
Contig13400_s_at	1.07202	6.23165e-07
U19359_s_at	1.0716	0.0199241
Contig8416_s_at	1.07069	4.07921e-08
Contig9003_at	1.07043	1.87035e-06
HM09F12r_s_at	1.06898	0.00130195
EBca01_SQ005_O17_at	1.06808	3.66396e-07
Contig4948_s_at	1.06614	0.00333279
EBro07_SQ002_B11_at	1.06556	0.000793173
Contig9398_s_at	1.06552	0.000613783
Contig2859_at	1.06243	0.0657535
Contig11534_at	1.06092	0.000827122
ChlorContig9_at	1.05882	0.00501012
HV03D01u_at	1.05649	0.00785855
HVSMEn0005L15f_s_at	1.05531	1.58557e-06
Contig20778_at	1.05496	1.13451e-07
Contig22699_at	1.05489	1.07446e-07
Contig7429_s_at	1.0538	1.99227e-07
Contig10837_at	1.05312	5.75123e-10
EBpi07_SQ002_E23_s_at	1.05252	7.01379e-07
Contig7787_at	1.05161	0.000619034
Contig3783_at	1.05142	5.80404e-05
Contig5630_at	1.05045	5.65562e-07
Contig23761_at	1.04971	0.0065165
Contig5328_s_at	1.04919	2.5038e-07
Contig10939_at	1.04719	5.36169e-06
HVSMEk0005A09r2_at	1.04553	1.32235e-06
HV03D01u_s_at	1.04295	0.00097951
Contig2859_s_at	1.04056	0.0520837
Contig11984_at	1.04019	1.53219e-08
HW01K16u_at	1.03908	4.04107e-08
Contig15047_at	1.03663	4.1141e-06
Contig12670_at	1.0365	0.0324713
rbaal21f05_s_at	1.03586	0.000317051
HVSMEn0010C12r2_at	1.03299	1.06391e-07
Contig10254_s_at	1.03162	7.67377e-07
Contig11080_at	1.03015	3.13461e-09
EBem10_SQ004_P21_x_at	1.02998	2.96723e-07
Contig10960_at	1.02985	1.7022e-08
Contig9198_at	1.0289	1.36631e-08
Contig7295_s_at	1.02839	7.78122e-08
ChlorContig11_x_at	1.02702	0.0351996
Contig9547_at	1.02697	3.00094e-08
Contig5272_s_at	1.02523	8.23123e-08
Contig26252_at	1.0244	1.22518e-07
EBro07_SQ003_G24_s_at	1.02259	0.0037357
Contig7886_at	1.02082	0.000173056
Contig13573_at	1.01773	0.00628672
HK04G23r_s_at	1.01427	0.00011271
Contig24087_at	1.01398	7.77331e-06
HVSMEn0024H20r2_s_at	1.01373	4.35017e-06
Contig14901_at	1.0117	0.000237464
Contig4559_s_at	1.01064	3.27031e-07
Contig2899_s_at	1.01046	5.97589e-07
Contig15979_at	1.01035	1.06998e-05
Contig7463_at	1.01008	0.00199388
Contig2057_at	1.00794	5.13589e-05
Contig22007_at	1.00585	1.23985e-08
Contig15904_at	1.00487	5.44903e-05
rbaal14f06_s_at	1.00449	4.54423e-06
HVSMEk0020L10r2_at	1.00083	3.06239e-08
Contig8829_at	-1.00018	0.00247158
HO10M16S_at	-1.00018	8.26354e-07
Contig4406_x_at	-1.00034	5.58317e-06
Contig7354_at	-1.00054	2.4072e-05
HW03O22u_s_at	-1.00117	0.000742411
HT09A14u_x_at	-1.00528	5.44128e-05
HS07I12u_x_at	-1.0054	4.17883e-07
Contig10407_at	-1.00655	0.000373445
Contig15309_at	-1.00751	1.27522e-07
EBro03_SQ003_J21_at	-1.00872	0.00322617
Contig2408_at	-1.00957	1.41634e-06
EBpi01_SQ002_L02_x_at	-1.00975	2.12438e-08
Contig15771_at	-1.01031	5.32759e-06
rbah15i08_s_at	-1.01047	2.5375e-08
Contig14599_at	-1.0125	3.49643e-06
Contig8489_s_at	-1.01337	0.000356771
EBro02_SQ005_L20_at	-1.01362	7.48651e-08
Contig9110_at	-1.01596	1.74956e-06
Contig13287_at	-1.01622	2.86383e-06
HO11K23S_s_at	-1.01805	2.90168e-07
Contig14685_at	-1.01828	1.09685e-05
Contig11207_at	-1.01852	0.0104102
Contig20976_at	-1.01902	2.26459e-08
Contig6242_at	-1.02056	0.00628524
Contig6238_s_at	-1.02072	2.27902e-06
Contig5497_s_at	-1.02082	1.06016e-08
Contig3157_at	-1.02168	0.00010323
Contig2753_at	-1.02264	1.26347e-07
Contig11708_at	-1.02278	1.63158e-06
Contig3018_at	-1.02421	2.20832e-05
Contig9283_at	-1.02568	4.50669e-06
Contig13968_at	-1.02597	6.36455e-05
Contig10738_at	-1.02652	4.04133e-07
Contig13952_at	-1.02654	7.80784e-06
Contig3058_at	-1.02668	9.14771e-08
Contig1373_at	-1.03093	0.0010976
Contig1783_at	-1.0314	7.53471e-07
Contig16563_at	-1.0317	4.76617e-07
Contig2992_s_at	-1.03337	0.00011352
Contig8156_at	-1.03543	1.08641e-07
Contig4199_at	-1.03652	0.000689357
Contig484_s_at	-1.03652	0.0868403
Contig4494_x_at	-1.03994	0.104036
HD04H12r_at	-1.04005	2.47795e-06
Contig1709_at	-1.04121	0.00230608
Contig19050_at	-1.04296	1.03379e-06
Contig7004_at	-1.04312	4.72226e-05
Contig7080_at	-1.04376	1.62375e-07
Contig689_s_at	-1.04418	0.00451624
Contig658_s_at	-1.04588	2.03367e-08
HVSMEm0019L10r2_at	-1.04622	9.57699e-06
Contig15241_at	-1.04676	9.41671e-06
Contig19246_at	-1.04764	0.000721297
Contig9743_at	-1.04847	3.846e-05
HK04L12r_s_at	-1.0485	8.3197e-09
Contig15752_s_at	-1.04967	8.86676e-07
Contig15369_at	-1.05039	5.06926e-05
Contig6770_at	-1.05245	1.32708e-07
Contig6182_at	-1.05319	0.000161828
Contig6233_s_at	-1.05386	5.21784e-07
rbaal1k20_s_at	-1.05658	4.36272e-08
Contig8503_at	-1.0573	1.94752e-07
Contig4677_at	-1.05841	1.62747e-05
HV_CEb0006P14r2_at	-1.0594	3.48257e-07
Contig7534_at	-1.06014	3.91715e-05
HVSMEf0019G16r2_at	-1.06036	9.11871e-08
Contig11773_at	-1.06555	0.00024301
Contig20387_at	-1.0662	6.46623e-05
Contig6130_at	-1.06935	4.50844e-05
Contig14732_at	-1.07072	2.55392e-05
HX14B03r_at	-1.07197	1.83803e-06
Contig21316_at	-1.0727	3.81506e-06
Contig194_s_at	-1.07482	0.00524733
Contig19902_at	-1.07576	3.06651e-08
HT08H03u_s_at	-1.07766	1.20444e-06
Contig12465_at	-1.07869	2.17217e-06
Contig15374_at	-1.08132	1.48156e-06
HVSMEa0013F14r2_at	-1.08747	9.33043e-05
Contig2975_s_at	-1.08771	9.13219e-09
Contig13343_at	-1.0889	0.000175131
Contig1988_at	-1.08916	5.21717e-07
HV06O23u_at	-1.0912	6.16448e-07
Contig12798_at	-1.09241	1.10039e-05
Contig1675_s_at	-1.09242	0.0038372
Contig1826_s_at	-1.09244	1.78156e-07
Contig23369_at	-1.09353	2.33127e-07
Contig16445_at	-1.09531	4.04234e-07
Contig10887_at	-1.09721	2.82518e-05
Contig13835_at	-1.09834	4.4734e-06
Contig11361_at	-1.09929	0.000161943
Contig18153_at	-1.09948	7.4232e-05
EBma08_SQ002_M18_at	-1.10052	5.39871e-05
Contig2496_at	-1.10093	0.000420271
HU05C09u_s_at	-1.10479	2.77485e-07
Contig3841_at	-1.10826	2.96693e-08
HS08O16u_s_at	-1.11094	0.0429484
Contig25988_at	-1.11406	1.34803e-08
Contig17102_at	-1.1144	2.4637e-06
Contig2856_s_at	-1.11463	6.80211e-10
Contig12751_at	-1.1151	4.03982e-08
Contig14026_at	-1.11587	0.000750443
Contig8997_at	-1.1186	7.50378e-08
Contig103_s_at	-1.12307	4.94018e-09
Contig5217_at	-1.12769	4.05201e-05
Contig2867_at	-1.13373	3.10002e-06
Contig15168_at	-1.13516	3.35658e-09
Contig9431_at	-1.13548	5.38925e-09
Contig6570_at	-1.13649	1.24901e-07
Contig3289_at	-1.13665	0.000120154
HB22L02r_at	-1.13674	1.56063e-07
Contig22700_at	-1.13714	3.34056e-08
Contig11653_s_at	-1.13815	1.28848e-05
Contig2787_s_at	-1.13888	0.00355006
Contig8641_at	-1.14317	3.43787e-07
Contig21640_at	-1.14346	2.33794e-06
Contig21171_at	-1.14405	3.38155e-07
HB14C23r_s_at	-1.15043	1.25709e-05
Contig3112_at	-1.15098	1.76162e-06
Contig15337_at	-1.15342	8.18786e-07
Contig17135_s_at	-1.15368	4.99407e-06
Contig11955_at	-1.15432	8.75618e-08
rbaal1k11_s_at	-1.15768	6.90929e-09
Contig23051_at	-1.15882	3.49445e-07
Contig2422_at	-1.15992	0.00201199
Contig6491_at	-1.16011	1.32826e-07
Contig3212_s_at	-1.16025	5.67258e-05
Contig13755_at	-1.16038	6.88938e-07
EBpi01_SQ002_L02_at	-1.16212	1.04774e-09
Contig10934_at	-1.16434	0.000139348
Contig26527_at	-1.16505	1.227e-07
Contig10808_at	-1.16948	2.33516e-08
Contig12031_at	-1.16973	8.11086e-09
Contig25133_at	-1.16978	1.64409e-07
HVSMEb0014F22f_s_at	-1.17167	1.97821e-05
Contig1195_at	-1.17255	2.41796e-08
Contig14742_x_at	-1.17295	7.48941e-07
Contig15936_at	-1.17549	2.65596e-07
Contig18877_at	-1.17705	0.000987424
Contig2329_x_at	-1.17961	1.16295e-08
Contig11213_at	-1.17997	8.90923e-06
Contig14507_at	-1.18211	7.15447e-07
Contig24662_at	-1.18288	4.16985e-08
Contig12649_at	-1.1843	1.7183e-05
Contig16174_at	-1.1845	0.000155771
Contig15849_at	-1.18467	1.02581e-08
Contig2812_at	-1.18565	0.000408662
Contig13719_at	-1.18802	1.01297e-05
Contig8490_at	-1.18821	1.7514e-06
Contig9476_at	-1.18822	2.18985e-09
EBem09_SQ005_H10_s_at	-1.19005	1.07264e-07
HVSMEa0019P15r2_at	-1.19011	2.12292e-09
Contig3253_s_at	-1.19069	0.000225767
Contig2639_at	-1.19074	1.09367e-06
Contig7125_s_at	-1.19083	3.6639e-06
Contig12007_s_at	-1.19458	1.6519e-05
Contig8124_at	-1.19703	1.41954e-07
Contig5888_at	-1.19848	1.33454e-05
Contig11079_at	-1.20045	3.79843e-07
Contig10995_at	-1.2019	9.59692e-09
Contig9662_at	-1.20227	1.64009e-07
Contig17085_at	-1.20261	5.67293e-08
HV12J05u_at	-1.20275	5.08877e-05
HVSMEc0012N05r2_at	-1.20493	6.58583e-08
Contig7671_at	-1.20562	2.42854e-05
HS01M21w_s_at	-1.20649	3.3561e-09
Contig14663_s_at	-1.21017	7.6517e-06
MitoContig4_at	-1.21059	7.58618e-06
Contig5247_at	-1.21185	5.08241e-07
Contig12807_at	-1.21185	1.50992e-08
Contig15515_at	-1.21295	1.87887e-05
Contig21662_at	-1.21469	9.80369e-09
Contig4044_at	-1.21484	2.47342e-07
EBma03_SQ003_J21_at	-1.21875	0.00118641
HVSMEa0014H14r2_s_at	-1.21933	2.91499e-06
Contig7018_at	-1.2213	0.0387874
Contig16526_at	-1.2229	1.53941e-06
bah24p14_at	-1.22674	1.16155e-06
Contig12523_s_at	-1.22731	9.51272e-06
Contig12240_at	-1.23017	3.35331e-05
Contig6968_at	-1.23202	6.24215e-10
Contig4899_s_at	-1.23254	4.53286e-07
Contig4386_at	-1.23823	1.19533e-05
Contig14498_at	-1.23913	6.93884e-05
HV10J12u_s_at	-1.24054	1.34061e-06
Contig2214_s_at	-1.24307	0.017477
Contig4569_at	-1.24725	4.12565e-05
Contig6859_at	-1.24877	1.31803e-05
HO15C14S_s_at	-1.2489	7.63326e-06
Contig3952_at	-1.24898	0.012657
Contig14067_at	-1.25327	3.96395e-05
Contig7517_at	-1.25419	2.649e-06
Contig19986_at	-1.25624	8.06101e-07
Contig7427_at	-1.25657	2.07141e-08
Contig2326_at	-1.25721	2.57446e-05
Contig358_at	-1.26133	4.76667e-08
Contig3429_at	-1.26146	2.57624e-06
Contig13256_at	-1.26281	1.58119e-08
Contig3811_at	-1.26317	2.10291e-05
Contig16552_at	-1.26359	1.69195e-07
Contig12286_s_at	-1.26506	4.11609e-05
Contig22467_at	-1.27036	1.00301e-07
Contig23697_at	-1.27039	5.32567e-06
Contig12873_at	-1.2718	1.37119e-08
Contig1188_s_at	-1.27409	0.000240386
Contig9036_at	-1.27435	2.05592e-07
Contig9506_at	-1.27442	1.33293e-08
HVSMEc0015H24f_at	-1.27594	0.00178045
Contig540_x_at	-1.27892	5.44409e-05
Contig7881_at	-1.27985	7.46061e-09
HVSMEb0007D15r2_at	-1.28061	2.45315e-07
Contig15050_at	-1.28164	9.22868e-07
Contig5496_at	-1.28357	2.59788e-07
Contig2769_s_at	-1.28697	0.000806071
Contig6761_at	-1.28754	1.6209e-07
Contig3565_s_at	-1.28833	1.49947e-07
Contig19854_at	-1.28881	3.31287e-07
Contig6154_s_at	-1.29066	3.35342e-07
Contig11198_at	-1.29069	1.4147e-09
Contig23747_at	-1.29294	1.13501e-08
Contig1193_s_at	-1.29497	8.84036e-08
Contig2888_at	-1.29531	2.83079e-09
Contig16464_at	-1.29821	5.88392e-05
Contig16020_at	-1.3005	2.66779e-06
Contig14679_at	-1.30128	0.00474979
Contig3017_at	-1.30188	9.34198e-07
Contig12925_s_at	-1.30224	2.54763e-08
Contig7157_at	-1.30258	1.03366e-07
HVSMEb0013I11r2_s_at	-1.30317	2.69173e-09
Contig11212_at	-1.30383	2.60414e-07
Contig12075_at	-1.30715	7.17307e-05
Contig7127_at	-1.30994	6.57131e-08
Contig20981_at	-1.31055	8.08738e-05
HB07K19r_x_at	-1.31111	0.000167757
HE01O15u_at	-1.31209	6.78418e-07
HVSMEf0015C12f_at	-1.31257	1.92869e-05
Contig5687_s_at	-1.31275	3.65964e-06
Contig12724_at	-1.32348	7.41809e-09
Contig18326_at	-1.32765	1.77119e-08
Contig16826_at	-1.32799	8.09801e-09
Contig11343_at	-1.3325	3.00122e-05
HW01K14T_at	-1.33317	6.58331e-08
Contig2855_at	-1.33405	3.24294e-08
Contig9430_at	-1.34408	5.39943e-07
Contig13189_at	-1.34471	5.34661e-09
HVSMEf0015I21r2_s_at	-1.34854	2.02884e-06
Contig6911_at	-1.34886	2.59548e-07
EBro02_SQ001_J03_at	-1.34952	1.96134e-06
HS05N06r_s_at	-1.35007	2.10852e-07
Contig3564_s_at	-1.36191	1.70926e-08
Contig11454_at	-1.36213	3.54033e-06
Contig15816_at	-1.36427	3.09421e-07
Contig18094_at	-1.36495	5.85835e-07
rbaal31j11_s_at	-1.36509	7.09072e-08
Contig1298_at	-1.36715	4.67749e-06
HX10O03r_at	-1.36726	6.69771e-08
HV_CEb0002J23r2_s_at	-1.36755	2.60818e-07
HA11O05u_at	-1.37044	8.26074e-06
Contig6173_at	-1.37138	1.46754e-07
Contig590_s_at	-1.37164	8.13225e-05
Contig2470_s_at	-1.37499	3.83435e-06
Contig5146_at	-1.37801	5.02175e-06
HT05G12u_s_at	-1.37904	6.9052e-09
HM05H21r_at	-1.38607	7.15918e-10
Contig10841_s_at	-1.38709	5.01598e-10
Contig7773_at	-1.38774	6.14229e-06
HT10N20u_s_at	-1.38907	1.26694e-06
Contig21281_at	-1.39366	1.0382e-07
Contig12195_at	-1.39432	1.38799e-07
Contig19921_at	-1.39593	2.18595e-06
Contig3746_at	-1.3981	7.40256e-09
Contig6067_at	-1.4025	2.8177e-11
Contig6533_at	-1.4033	3.02504e-09
Contig5012_s_at	-1.40352	4.00875e-07
EBem09_SQ007_D05_s_at	-1.40476	1.08766e-06
Contig523_x_at	-1.40537	2.00509e-05
Contig6066_s_at	-1.4055	5.84982e-11
EBem09_SQ001_F20_s_at	-1.40678	2.0434e-09
rbaal17b01_s_at	-1.4097	0.00165263
EBem09_SQ004_B23_s_at	-1.4104	1.99521e-08
Contig24933_at	-1.41396	3.0316e-08
Contig112_at	-1.4142	6.56742e-07
Contig6010_at	-1.41598	4.57617e-06
Contig13201_at	-1.42018	1.8705e-08
Contig6505_at	-1.42105	2.66445e-05
Contig5303_at	-1.4221	7.60538e-08
Contig6707_at	-1.4233	2.97502e-06
Contig5185_at	-1.43159	2.07972e-08
HX01L18w_at	-1.43432	4.824e-08
Contig19086_at	-1.43489	1.156e-08
Contig18924_at	-1.43975	7.74224e-09
rbaal1f12_s_at	-1.44064	4.21292e-08
HV_CEa0005A05r2_s_at	-1.44143	4.69749e-07
Contig4450_at	-1.44247	2.79899e-09
Contig5244_at	-1.44625	2.00523e-06
Contig2249_at	-1.44787	4.39482e-07
HVSMEh0083M18r2_s_at	-1.44876	2.77532e-05
Contig3668_at	-1.44897	0.000100748
Contig15951_at	-1.4508	1.90905e-06
Contig793_x_at	-1.45579	1.96598e-05
Contig8551_at	-1.45909	1.70753e-09
Contig11968_at	-1.46539	3.60761e-05
Contig11572_at	-1.46605	1.08455e-09
Contig21324_at	-1.46861	0.00030636
EBro08_SQ004_I20_at	-1.46883	1.68584e-05
Contig376_at	-1.47071	0.004227
Contig7003_at	-1.47237	4.369e-05
Contig12512_at	-1.47477	1.87059e-06
Contig5013_at	-1.47697	3.76926e-06
Contig19549_at	-1.47898	7.30423e-06
Contig4370_at	-1.48289	9.06737e-08
HVSMEa0006L09r2_s_at	-1.48529	1.40386e-08
Contig24168_at	-1.49294	0.000233999
Contig9922_s_at	-1.49374	1.82247e-07
Contig418_at	-1.49601	0.0178288
Contig6698_at	-1.49893	3.031e-10
Contig11487_at	-1.50023	2.36555e-09
Contig18844_at	-1.50218	1.03135e-08
Contig16372_at	-1.50494	1.60042e-07
EBro02_SQ001_G03_s_at	-1.50627	3.2765e-06
Contig3995_s_at	-1.50814	0.00327308
Contig12700_at	-1.50819	1.21742e-08
Contig26361_at	-1.51185	1.19421e-08
Contig538_at	-1.51337	1.91839e-05
Contig9632_at	-1.5153	8.98313e-08
Contig3151_at	-1.51551	0.00021305
Contig5444_s_at	-1.51641	3.77483e-07
Contig14830_at	-1.51645	1.00349e-10
EBpi01_SQ005_P17_at	-1.51777	1.17176e-08
Contig16751_at	-1.51826	2.14142e-07
Contig10756_x_at	-1.51937	6.36533e-05
Contig241_x_at	-1.52051	7.85719e-06
Contig6797_at	-1.52306	6.30482e-09
HV14I04u_s_at	-1.52456	4.53912e-07
Contig7448_s_at	-1.52477	4.71981e-07
Contig13240_s_at	-1.52936	1.13904e-08
Contig6910_at	-1.53216	1.53316e-07
Contig7481_at	-1.533	2.77966e-09
Contig9397_at	-1.53327	2.56202e-07
Contig13355_at	-1.53348	6.7295e-08
Contig6208_at	-1.53712	9.37265e-08
Contig4520_at	-1.53731	7.01525e-07
Contig10756_at	-1.5422	2.64179e-05
Contig12633_at	-1.54357	1.45385e-06
Contig12169_at	-1.54602	3.46278e-08
Contig4640_s_at	-1.55	1.21635e-07
Contig7415_at	-1.55145	1.96273e-06
HV_CEa0009C05r2_s_at	-1.55148	1.97123e-08
Contig10698_at	-1.55199	7.91037e-10
Contig6742_at	-1.55475	1.93306e-05
Contig7288_at	-1.55556	7.20292e-06
Contig18037_at	-1.55591	4.44418e-05
Contig376_s_at	-1.56219	0.0197953
Contig9863_at	-1.56343	4.31597e-08
Contig11397_s_at	-1.56646	1.84949e-07
EBro08_SQ011_N18_at	-1.57005	7.14175e-07
Contig10860_at	-1.57013	6.19556e-09
Contig422_at	-1.57461	0.00503929
HVSMEa0011L14r2_s_at	-1.57544	8.47912e-07
Contig11285_at	-1.57601	7.89396e-05
HW09A20u_at	-1.58091	1.80775e-07
HVSMEm0019L10r2_s_at	-1.58562	2.22838e-08
HVSMEa0007I03r2_at	-1.5876	5.47837e-06
Contig24882_at	-1.58864	2.79728e-09
HVSMEa0015E13r2_s_at	-1.59048	1.64822e-05
HT05E09u_s_at	-1.59095	1.9901e-06
Contig5688_at	-1.59336	7.22428e-09
Contig3361_at	-1.59437	1.36008e-09
Contig9813_at	-1.59621	2.33568e-09
HVSMEb0001J13r2_at	-1.59692	6.0491e-08
Contig1802_at	-1.59865	8.5776e-07
Contig25239_at	-1.59899	1.54836e-06
Contig20431_at	-1.60383	1.6461e-08
Contig10985_at	-1.60664	4.068e-06
Contig9923_at	-1.60857	2.73221e-06
Contig3047_s_at	-1.61071	0.00014013
Contig10570_at	-1.61673	8.86145e-09
Contig14886_at	-1.61802	6.29412e-05
Contig15282_at	-1.62088	4.39961e-08
Contig25386_at	-1.62242	4.98329e-09
Contig4326_at	-1.6239	1.9338e-08
Contig13656_at	-1.62442	7.07429e-10
Contig13615_at	-1.63202	2.94836e-08
Contig12460_at	-1.6332	3.25264e-10
HS07I12u_s_at	-1.64235	5.55272e-06
Contig23272_at	-1.64336	3.80883e-06
Contig19854_s_at	-1.64505	4.41213e-07
Contig19553_at	-1.64953	2.28965e-07
Contig4062_at	-1.65918	3.63554e-10
Contig26368_at	-1.65919	3.82849e-10
Contig3827_at	-1.65945	5.12062e-05
HP01B09w_at	-1.66572	0.000294129
Contig14114_at	-1.6673	3.47707e-08
Contig943_s_at	-1.68066	1.72428e-11
rbah58n17_s_at	-1.68219	2.07711e-07
Contig9874_s_at	-1.68389	6.85399e-09
Contig1795_at	-1.68433	3.6408e-06
Contig12776_s_at	-1.68443	2.94744e-09
Contig7132_s_at	-1.69564	5.13458e-09
Contig3827_s_at	-1.6988	5.0816e-05
Contig20774_at	-1.69898	6.25844e-07
Contig4641_s_at	-1.70127	4.03263e-09
Contig11615_s_at	-1.70327	1.07446e-07
EBro08_SQ004_B22_at	-1.70527	1.92529e-06
Contig3432_s_at	-1.70572	0.000145705
HVSMEb0008M09r2_at	-1.70602	8.09059e-06
Contig7087_at	-1.70661	0.000927427
Contig11522_at	-1.70833	3.74499e-08
HS09O21u_at	-1.70942	6.62056e-07
HT05J08u_at	-1.7096	1.36363e-08
Contig634_at	-1.71045	1.1293e-08
Contig8937_at	-1.71181	7.46693e-06
Contig3947_s_at	-1.72739	3.3131e-05
Contig23336_at	-1.72868	7.44702e-08
Contig26482_at	-1.73027	1.90705e-07
Contig13917_at	-1.73462	3.0644e-10
Contig658_at	-1.74128	2.27934e-08
Contig6065_s_at	-1.74263	5.0785e-10
Contig1335_at	-1.74305	6.2336e-09
Contig11818_at	-1.75228	7.39869e-07
Contig7448_at	-1.75709	4.15054e-07
Contig17926_at	-1.76001	1.53816e-09
Contig2248_at	-1.76674	1.40507e-05
Contig11076_at	-1.76701	2.24208e-09
Contig6354_s_at	-1.76961	8.94372e-07
HU12N23u_s_at	-1.78418	0.000500793
AF069331_s_at	-1.78612	3.01583e-08
Contig10057_s_at	-1.80017	6.32136e-06
EBro03_SQ001_C05_at	-1.80731	0.000744429
HV_CEb0006A14f_s_at	-1.81085	7.24636e-08
EBro04_SQ003_B10_s_at	-1.81222	2.40857e-11
Contig22839_at	-1.81958	4.2965e-06
Contig11100_at	-1.82001	8.56332e-06
Contig9116_at	-1.8228	2.47987e-05
Contig23889_at	-1.82306	3.94034e-07
Contig3423_at	-1.83179	7.15588e-09
Contig12925_at	-1.84055	1.30858e-09
Contig6546_at	-1.8434	4.48518e-06
Contig11396_at	-1.8507	3.86418e-07
Contig10057_at	-1.85573	1.73102e-05
Contig17030_at	-1.86363	1.9485e-09
Contig3810_s_at	-1.86522	4.36498e-07
Contig3155_s_at	-1.86575	3.56469e-08
Contig16935_at	-1.8702	2.41337e-09
Contig9576_at	-1.87172	9.15735e-10
HM05N11r_at	-1.87385	1.54387e-07
Contig3341_at	-1.87882	4.55354e-08
Contig10740_at	-1.88778	7.95941e-08
Contig2857_at	-1.88852	2.43426e-10
Contig10245_at	-1.89525	5.76586e-10
Contig14264_at	-1.89897	4.63019e-09
Contig18367_at	-1.91019	2.54496e-06
Contig20750_at	-1.91898	1.77008e-08
HVSMEb0006K18r2_at	-1.92039	3.50903e-09
EBed07_SQ001_B14_s_at	-1.92227	0.000124463
Contig4326_s_at	-1.94874	8.12158e-09
Contig13006_at	-1.95412	0.000237291
Contig9698_at	-1.96253	0.000186021
AB019525_at	-1.96752	8.01474e-05
Contig2407_s_at	-1.96985	2.07625e-05
HT09N08u_s_at	-1.97597	4.8757e-07
HY07L14u_at	-1.97602	1.71906e-09
Contig4475_at	-1.97643	5.18363e-07
Contig12084_at	-1.97903	1.02147e-08
Contig6358_at	-1.98969	4.704e-10
HD11L13r_at	-2.00377	1.34488e-07
HV03I19u_at	-2.00647	7.88029e-06
EBro07_SQ003_A11_at	-2.01144	6.77942e-08
baak4a13_at	-2.016	5.11617e-09
HT11C04u_s_at	-2.01826	0.0064203
Contig9521_at	-2.02127	1.82559e-07
Contig14387_at	-2.02166	6.18874e-08
HVSMEh0081I20r2_s_at	-2.0305	4.51022e-08
HV_CEb0004O15r2_s_at	-2.0327	3.97624e-06
Contig26313_at	-2.03539	9.29557e-10
Contig3314_at	-2.04639	1.82305e-09
Contig8307_s_at	-2.05163	1.02438e-06
HS06C19u_s_at	-2.05622	4.16122e-06
Contig3160_at	-2.05861	3.26031e-07
Contig17260_at	-2.06189	2.03454e-09
Contig13855_at	-2.07095	1.3509e-08
Contig7194_at	-2.07228	2.32548e-09
Contig2736_s_at	-2.07361	4.80566e-07
Contig2163_at	-2.07562	1.53794e-06
Contig3427_at	-2.08412	4.27474e-08
HVSMEa0008M19r2_at	-2.08626	4.24588e-06
HV_CEb0004J20f_s_at	-2.09674	7.22361e-08
Contig12302_at	-2.10184	2.32076e-11
Contig1019_at	-2.1083	1.80268e-07
Contig19400_at	-2.11227	6.68471e-09
HVSMEa0015G15r2_s_at	-2.12687	5.71018e-07
Contig24835_at	-2.1289	1.06057e-06
Contig2415_at	-2.13486	7.0433e-07
Contig17245_at	-2.13645	3.10727e-08
Contig8202_at	-2.13866	5.19829e-08
HV_CEb0007N06r2_at	-2.14296	6.90973e-08
Contig10670_at	-2.14798	3.62423e-09
Contig5434_at	-2.14821	3.16117e-06
Contig13673_at	-2.14981	4.44631e-07
Contig25977_at	-2.15071	1.59843e-07
Contig24832_at	-2.15482	3.72045e-09
Contig4024_at	-2.15489	3.74219e-08
Contig10323_at	-2.19141	4.70808e-09
Contig10779_at	-2.19371	6.44735e-07
Contig811_x_at	-2.19389	2.09255e-05
AB011264_at	-2.20113	2.30445e-07
Contig5302_at	-2.20511	2.73522e-10
Contig10741_at	-2.20646	1.12571e-07
Contig3670_at	-2.22761	1.27718e-08
Contig15150_at	-2.23265	5.08779e-08
Contig8220_at	-2.24768	4.52738e-08
Contig1820_at	-2.2519	3.27943e-09
Contig18796_at	-2.25387	2.33325e-07
Contig12445_at	-2.25554	2.88679e-07
Contig9917_at	-2.25604	2.47828e-05
Contig12776_at	-2.25867	4.31327e-09
Contig21251_at	-2.27418	1.28867e-10
HC112E03_T3_s_at	-2.27498	1.51471e-08
Contig16049_at	-2.27516	4.04712e-08
Contig3563_at	-2.28055	6.2584e-10
Contig9422_at	-2.28917	1.68975e-09
Contig7171_s_at	-2.29146	4.09602e-10
HV02B02u_at	-2.29707	2.59589e-09
Contig939_s_at	-2.29756	2.77806e-08
Contig22416_at	-2.30498	7.7288e-07
HVSMEf0013K24r2_s_at	-2.31808	9.84794e-11
Contig5887_at	-2.33723	4.5196e-10
Contig3433_x_at	-2.344	2.16073e-08
Contig14077_at	-2.35372	1.48115e-08
Contig3810_at	-2.35582	1.11558e-07
Contig12376_at	-2.37095	3.64225e-09
Contig10022_at	-2.38037	6.74245e-10
Contig5805_at	-2.39593	1.00223e-09
EBpi03_SQ001_I14_at	-2.4083	1.1964e-09
Contig3430_at	-2.42138	6.38539e-10
Contig3814_at	-2.42493	1.15766e-09
Contig3045_at	-2.43233	2.89577e-09
Contig20755_at	-2.44939	3.32866e-10
Contig6752_s_at	-2.45035	1.24572e-09
Contig26196_at	-2.45131	1.2834e-10
Contig13091_s_at	-2.46651	1.14978e-08
Contig10709_at	-2.47383	1.0416e-12
Contig4639_s_at	-2.48999	1.17879e-10
Contig9663_s_at	-2.50868	5.53855e-08
Contig6938_at	-2.51197	7.84342e-05
AF026538_at	-2.5231	1.94533e-08
Contig8538_at	-2.53767	8.06707e-12
HVSMEi0003G04r2_s_at	-2.5729	1.21562e-08
HVSMEa0003H08r2_at	-2.57445	2.65715e-10
Contig13706_at	-2.59271	6.36615e-08
Contig5838_at	-2.59547	1.75647e-09
Contig1718_s_at	-2.59708	4.09709e-09
Contig15264_at	-2.61456	1.96268e-09
Contig18736_at	-2.63255	1.24406e-13
rbaal12n12_s_at	-2.67525	1.63886e-08
Contig19953_at	-2.72808	3.6442e-10
Contig6194_s_at	-2.73019	6.22976e-06
Contig8896_s_at	-2.73307	4.77728e-09
Contig14304_at	-2.73821	2.72995e-10
rbah19o01_s_at	-2.75472	4.42105e-11
Contig5059_s_at	-2.78492	9.82161e-10
Contig15142_at	-2.80605	6.75513e-11
Contig3362_at	-2.80668	7.14782e-08
Contig4281_at	-2.82076	8.10643e-10
Contig4260_at	-2.83481	7.3191e-10
Contig9589_at	-2.87422	4.98415e-10
Contig3426_at	-2.88265	5.93007e-09
Contig13866_at	-2.89058	4.55314e-11
Contig3156_s_at	-2.91902	6.62384e-07
Contig17080_at	-2.99002	1.9605e-07
Contig6751_at	-2.99787	1.32572e-09
Contig21298_at	-3.05422	1.8573e-08
Contig12237_at	-3.09966	5.53803e-09
Contig26247_at	-3.10496	4.71187e-05
Contig6741_s_at	-3.11328	9.76266e-09
HVSMEn0019L21f_at	-3.12347	7.5655e-11
D37796_at	-3.1344	5.53504e-07
Contig24141_at	-3.15615	5.70718e-10
Contig5433_at	-3.18298	2.01744e-08
Contig5876_at	-3.21711	9.85502e-10
Contig20974_at	-3.22291	1.15893e-10
Contig21968_at	-3.2788	1.98877e-07
Contig9764_at	-3.29106	3.01999e-09
Contig10895_at	-3.34202	5.6911e-10
Contig6214_at	-3.3502	2.21477e-12
Contig13248_at	-3.55721	7.54767e-09
Contig1717_s_at	-3.67654	1.44898e-11
HVSMEa0006I22r2_s_at	-3.83223	8.61248e-11
Contig12748_at	-3.85422	2.82264e-10
Contig4281_s_at	-4.01269	3.87855e-10
Contig4760_s_at	-4.0652	3.59032e-12
Contig5058_x_at	-4.08963	7.09357e-09
Contig12916_s_at	-4.28198	3.88624e-09
Contig3431_x_at	-5.3895	5.19432e-13
