# Supplementary material for: Transcriptome Analysis of the Vernalization Response in Barley (Hordeum vulgare) Seedlings
Source: PLoS One. 2011 Mar 9;6(3):e17900. doi: 10.1371/journal.pone.0017900 (PMC3052371; doi:10.1371/journal.pone.0017900)
Supplement: Table S6 — Contigs with altered expression in the prolonged cold treatment relative to one day after prolonged cold treatment. (XLS) [file pone.0017900.s007.xls]

## Sheet: ST6
Table S6. Contigs with altered expression in the prolonged cold treatment relative to one day after prolonged cold treatment.
log2FC equals fold change in expression level on a log 2 scale
Contig	logFC	P.Value
Contig9249_at	5.33287	4.24706e-09
Contig4486_at	4.53607	1.28403e-14
Contig308_x_at	4.30437	5.0885e-07
Contig9248_s_at	4.24052	1.14768e-09
Contig5185_at	4.20012	6.21723e-14
Contig12421_at	4.18106	3.76588e-10
Contig5614_s_at	4.16331	1.35524e-10
Contig4489_s_at	3.99738	7.56699e-14
Contig4431_s_at	3.73478	1.70615e-11
Contig2007_s_at	3.32089	1.3585e-13
Contig4011_at	3.06025	5.69973e-10
Contig594_x_at	3.04333	3.74275e-07
Contig4887_s_at	3.00643	9.65702e-07
Contig1582_x_at	2.91243	1.21632e-06
Contig4911_at	2.79722	1.09106e-06
Contig2300_s_at	2.7325	3.61134e-06
Contig425_at	2.72689	1.23269e-05
Contig2018_at	2.65537	1.13322e-10
Contig12580_at	2.6483	6.62677e-10
HV01N13w_at	2.54149	2.87503e-11
Contig6546_at	2.51203	1.64014e-07
Contig10206_s_at	2.43092	1.42715e-06
HA10A05u_s_at	2.41122	0.000295688
Contig1206_s_at	2.40669	1.42883e-10
Contig841_x_at	2.40056	0.000652652
Contig15584_at	2.36294	2.06578e-11
Contig6_x_at	2.35848	0.00411324
Contig1309_at	2.32029	7.98016e-09
Contig1013_s_at	2.30637	0.000332166
Contig2859_s_at	2.29608	0.000455635
Contig2994_at	2.29205	9.46897e-08
Contig320_at	2.28078	0.000124483
Contig2859_at	2.27629	0.000947514
Contig9968_at	2.27559	2.01551e-08
Contig2859_x_at	2.27263	0.000931928
HM14O03r_at	2.26748	0.000702257
HY06G13u_at	2.25726	1.30201e-06
HV_CEa0003L23f_s_at	2.25571	0.000640412
HVSMEa0004F18f2_s_at	2.24629	1.54345e-07
Contig1815_at	2.23632	0.000135065
Contig1888_at	2.21123	0.00048785
Contig74_x_at	2.15667	0.000287817
Contig10115_at	2.15467	7.9347e-10
Contig4910_at	2.15395	7.14046e-06
Contig11424_at	2.15302	1.11593e-06
Contig897_s_at	2.14166	8.18042e-08
Contig19730_at	2.13529	8.583e-08
Contig7338_at	2.11727	0.000156457
Contig5613_at	2.11202	1.96865e-07
rbah53j14_s_at	2.10163	0.000685652
Contig17317_at	2.08547	0.000570637
HVSMEb0012C16r2_s_at	2.07248	1.67503e-09
HVSMEm0019O10f_s_at	2.06498	0.00209492
Contig1771_s_at	2.03184	0.000103764
S0001000058H07F1_s_at	2.0151	2.68628e-05
Contig1310_at	2.00433	2.60512e-07
baak16l04_x_at	1.99823	0.00560138
Contig4453_at	1.99684	1.97082e-09
Contig1523_at	1.98849	0.000287797
HVSMEf0019H18r2_s_at	1.98317	4.72715e-09
Contig1529_at	1.97615	0.000216265
Contig2490_at	1.97388	0.000105977
Contig3221_at	1.96443	0.000285627
Contig14174_at	1.95528	7.44253e-08
Contig588_at	1.94352	3.85812e-05
Contig11923_at	1.94256	0.000485204
Contig5658_at	1.93559	1.51e-08
Contig6611_at	1.92585	3.47326e-06
Contig950_s_at	1.90202	0.000238629
Contig11226_s_at	1.89899	1.39257e-11
Contig832_s_at	1.89416	0.000514875
rbah22f22_s_at	1.89341	0.000568873
Contig497_s_at	1.88605	0.00513919
Contig5239_at	1.8746	6.78809e-06
Contig2282_at	1.86469	1.2918e-05
EBpi01_SQ005_G20_x_at	1.85045	0.000899853
Contig1519_s_at	1.84984	0.00732915
Contig1249_s_at	1.84588	1.61976e-05
HV12F07u_at	1.83699	1.33392e-09
Contig1774_at	1.82919	3.77783e-06
Contig828_s_at	1.8209	0.00742299
Contig1953_s_at	1.81529	0.000242051
Contig11997_at	1.81169	1.50511e-09
Contig2247_at	1.80953	0.000188507
rbags13e14_s_at	1.78168	4.98618e-11
Contig838_s_at	1.78042	0.00240662
EBro03_SQ004_E10_at	1.77675	1.65002e-05
Contig636_at	1.77287	0.00190439
Contig4555_at	1.76615	6.44826e-10
Contig628_x_at	1.76368	0.00658973
Contig189_s_at	1.75542	0.00717238
Contig8246_at	1.74839	9.79364e-10
Contig1198_at	1.74579	0.000162244
Contig12677_at	1.74333	1.6224e-10
HVSMEn0017O18r2_at	1.74053	4.37138e-08
Contig2083_s_at	1.73872	0.000470543
Contig3432_s_at	1.7382	0.000123211
Contig5153_at	1.73767	3.19956e-06
HVSMEg0005M23r2_at	1.73546	2.34988e-05
HVSMEc0019C19f_at	1.73447	0.00129661
Contig1419_s_at	1.72919	0.000833864
Contig12574_at	1.71702	3.85616e-06
Contig837_x_at	1.71134	0.00168006
Contig5028_s_at	1.70307	0.000934737
Contig9256_s_at	1.69726	7.45507e-11
Contig2243_at	1.69517	9.32118e-07
Contig620_at	1.69223	0.000610611
Contig11226_at	1.69054	1.46988e-08
Contig2906_at	1.6839	1.56656e-05
Contig7690_at	1.68334	6.84259e-07
HVSMEb0002K02r2_s_at	1.68289	1.4945e-05
EBro07_SQ002_B04_s_at	1.68203	0.00031449
EBem10_SQ001_N01_x_at	1.67817	0.00128706
Contig22642_at	1.66255	0.000339519
Contig432_x_at	1.6616	0.000925734
Contig2113_at	1.66151	0.0020157
Contig5038_at	1.6537	1.01794e-05
HB26O11r_at	1.65316	7.76788e-09
Contig4135_at	1.65062	1.51193e-06
Contig2004_s_at	1.64911	3.89034e-09
Contig13254_at	1.64881	0.000599649
Contig2247_s_at	1.64814	0.000268477
HVSMEn0020J05f_x_at	1.64788	4.22631e-07
Contig6609_at	1.63746	9.81539e-05
Contig15_s_at	1.6284	2.95241e-08
HC02E04_T3_at	1.6258	0.000172575
Contig19393_at	1.62243	4.78595e-06
Contig16604_at	1.62105	1.47673e-05
rbasd17i02_s_at	1.61877	6.98462e-05
Contig2142_s_at	1.61473	0.00055544
Contig1604_at	1.61469	0.0002038
HVSMEc0009K16f_s_at	1.61373	0.00787656
rbaal38f16_at	1.60828	4.14152e-07
Contig433_x_at	1.60709	0.00917447
Contig3364_at	1.60351	0.00281628
Contig1208_s_at	1.60255	0.00163897
Contig2022_at	1.59779	0.00238751
Contig6515_at	1.59681	5.65475e-07
Contig1198_x_at	1.59619	0.000142883
Contig9950_s_at	1.59456	4.14006e-06
rbah15o14_s_at	1.5939	0.00039919
EBem10_SQ002_C21_at	1.59285	4.0643e-07
Contig12954_at	1.58369	4.91388e-10
HK04I23r_at	1.58294	4.29847e-08
Contig8927_at	1.58079	1.38612e-09
Contig2673_at	1.57937	0.000349045
HD01O20w_at	1.56852	3.09335e-08
Contig68_at	1.55808	8.44769e-09
Contig4948_s_at	1.55548	0.000178171
Contig1223_at	1.54009	4.67506e-08
Contig5772_at	1.53277	0.000125576
Contig2783_s_at	1.53174	1.01442e-06
Contig8263_at	1.52312	2.81169e-10
Contig17690_at	1.51598	3.5888e-06
ChlorContig11_s_at	1.51575	0.00460584
Contig11984_at	1.51422	1.9535e-10
Contig926_x_at	1.50785	0.00588498
Contig873_s_at	1.50442	2.63131e-07
Contig17575_at	1.50186	4.79378e-07
Contig16592_at	1.49744	9.89404e-10
Contig6413_at	1.49357	0.000790029
Contig5010_s_at	1.49149	1.82473e-08
Contig1510_s_at	1.48796	1.21626e-08
Contig2058_s_at	1.48407	0.000621168
Contig1760_s_at	1.48214	0.0011186
Contig2141_s_at	1.48158	0.000762525
Contig1228_s_at	1.47282	2.53621e-05
Contig1812_at	1.47055	4.1784e-07
Contig5026_at	1.47032	0.000683278
Contig8646_at	1.46605	4.28698e-07
Contig18891_at	1.46526	0.000413303
Contig19751_at	1.46033	4.96662e-07
rbah13p07_s_at	1.454	4.48087e-05
Contig1916_s_at	1.45392	0.00180498
Contig11227_at	1.45021	1.66379e-09
Contig2493_s_at	1.44805	1.84388e-07
Contig20418_at	1.44664	2.20562e-05
Contig8511_at	1.44429	1.10965e-09
Contig3878_at	1.4435	4.46687e-10
HB18H23r_s_at	1.44298	1.52886e-08
HVSMEl0025G13f_s_at	1.44031	0.00374262
Contig4701_at	1.44007	2.71539e-07
Contig2495_s_at	1.43215	1.64578e-07
Contig1846_s_at	1.42113	0.000528531
Contig5630_at	1.42095	1.96914e-08
rbaal17b01_s_at	1.40673	0.0016782
ChlorContig9_at	1.40264	0.000670728
Contig8937_at	1.4002	5.28493e-05
Contig14292_at	1.39767	1.71885e-07
HG01O06u_s_at	1.39755	0.00200826
Contig12692_s_at	1.39698	1.58052e-06
Contig7450_at	1.3962	6.03248e-07
Contig3517_at	1.39612	0.00135941
HV09F14u_at	1.38979	3.17049e-07
Contig7463_at	1.38376	0.000161438
Contig20287_at	1.38295	2.35127e-05
Contig16431_at	1.38221	0.000182256
Contig15874_at	1.37813	5.10879e-08
Contig3354_s_at	1.37675	0.00154959
Contig2834_at	1.37318	0.00780914
Contig617_x_at	1.36888	0.000431735
Contig10880_at	1.36315	2.38294e-09
Contig1736_at	1.36207	3.35711e-05
Contig2112_at	1.36142	5.57067e-05
Contig6002_s_at	1.36058	6.13995e-05
Contig20683_at	1.35663	1.04948e-06
ChlorContig11_x_at	1.35613	0.00859421
Contig4622_s_at	1.3536	9.33764e-07
Contig10771_s_at	1.35271	5.08958e-08
Contig11618_at	1.35115	0.000133479
Contig5177_s_at	1.35029	1.00909e-07
Contig5348_s_at	1.34185	0.000579835
Contig15987_at	1.34177	4.9446e-07
Contig4015_at	1.33936	0.00138245
Contig6169_at	1.33575	3.29202e-06
Contig9949_at	1.3301	6.41029e-06
HA25J20r_at	1.32917	3.00265e-08
rbaal21l24_s_at	1.32518	0.00818734
Contig8701_at	1.32275	0.00210876
Contig19246_at	1.32163	0.000100714
Contig18772_at	1.31838	1.69506e-08
HK05G21r_s_at	1.31548	0.000868663
Contig3353_s_at	1.31481	7.74714e-05
Contig12061_at	1.31394	4.108e-06
Contig20831_at	1.30922	1.05926e-05
Contig4220_at	1.30919	1.19611e-08
Contig13776_at	1.30868	5.23833e-08
Contig48_at	1.30479	1.35368e-05
Contig2412_at	1.30364	0.00189513
HVSMEi0007G06r2_s_at	1.29975	1.21081e-05
Contig2574_at	1.29625	2.86351e-07
Contig1383_s_at	1.29598	0.000199786
Contig4016_s_at	1.29479	0.00179347
Contig2263_s_at	1.2941	0.000335715
Contig2964_at	1.2921	0.00013569
HU07L18r_s_at	1.29001	3.38199e-08
Contig3501_at	1.2892	9.5426e-07
rbags24o03_at	1.28916	8.1838e-09
Contig10452_at	1.28879	2.003e-07
HVSMEf0013I09r2_at	1.28734	3.24106e-07
HVSMEg0001I10f_s_at	1.28572	1.0562e-05
Contig8976_at	1.28494	5.84608e-06
Contig2262_at	1.2823	0.000897969
HB19M13r_s_at	1.28103	4.36685e-08
Contig2006_s_at	1.27978	4.3389e-07
Contig2948_at	1.27834	1.40784e-10
Contig11145_at	1.27833	1.67827e-08
rbags13d01_s_at	1.2755	1.0186e-06
Contig842_x_at	1.27547	1.91372e-07
Contig9345_at	1.26957	4.26978e-07
Contig8515_s_at	1.26246	0.000783016
HK04F07r_at	1.26163	6.19021e-07
Contig3720_s_at	1.25603	2.25569e-09
Contig7787_at	1.25593	0.000138386
EBed07_SQ001_P13_at	1.25495	2.36138e-05
Contig2947_at	1.25468	1.78144e-05
Contig2993_at	1.25346	0.00159787
Contig3286_s_at	1.25064	7.87581e-06
EBro03_SQ008_E23_at	1.25029	4.39774e-09
Contig5009_at	1.24991	2.18304e-07
Contig1739_s_at	1.24965	0.00252314
Contig6074_at	1.24913	3.18509e-06
Contig6455_at	1.24671	0.00146312
Contig3295_at	1.24182	7.82105e-06
Contig19834_at	1.2413	1.89261e-05
Contig14988_at	1.24106	5.53181e-09
Contig2581_at	1.23961	1.42529e-09
Contig12401_s_at	1.23677	1.56157e-06
HZ54E21r_s_at	1.23276	1.84658e-07
rbaal31m19_s_at	1.22537	7.87925e-05
rbasd23b03_s_at	1.22405	0.00593665
Contig901_x_at	1.22137	1.48379e-08
Contig438_at	1.21951	8.18728e-09
baak46p14_s_at	1.21733	0.000635141
Contig3905_at	1.21553	0.00364943
Contig5104_s_at	1.21292	0.00166246
Contig7837_at	1.21132	5.08768e-07
Contig9795_at	1.21036	0.000338784
Contig9507_at	1.20611	6.36955e-09
Contig26379_at	1.20402	1.68809e-07
Contig1675_s_at	1.20384	0.00196953
Contig998_s_at	1.20269	5.4575e-07
Contig3657_s_at	1.20248	0.00119782
Contig8236_at	1.20239	0.00108359
Contig5345_s_at	1.20062	0.00104179
Contig5929_at	1.19817	8.98522e-05
HVSMEg0009N05r2_s_at	1.19461	1.91539e-07
AJ303111_s_at	1.19288	0.000518091
Contig10096_at	1.18721	0.0044036
Contig6362_s_at	1.18529	0.000105142
Contig7583_at	1.18274	5.66766e-06
Contig18525_at	1.18202	1.03188e-05
Contig8739_at	1.17903	2.41598e-06
Contig1725_s_at	1.1779	0.000850892
HVSMEb0006I12r2_s_at	1.17603	4.50631e-07
Contig23526_at	1.17591	7.0748e-08
Contig2949_s_at	1.17153	0.00529023
Contig4855_s_at	1.16942	0.00685273
Contig8305_at	1.16805	3.488e-07
HVSMEf0005J23f_s_at	1.16777	2.6737e-06
Contig8887_at	1.16342	6.20249e-07
Contig11641_at	1.15688	0.000219296
HVSMEb0014B13r2_at	1.15631	5.0086e-05
Contig4336_at	1.15515	3.73022e-09
Contig394_at	1.15496	3.47741e-05
Contig18942_at	1.15363	0.00189197
Contig2935_s_at	1.15187	1.18177e-08
Contig4700_at	1.15028	0.0033713
Contig3462_at	1.14895	1.04547e-10
Contig8775_at	1.14019	0.0078852
HVSMEa0005L24r2_s_at	1.13911	6.86554e-05
Contig9355_s_at	1.1384	3.20321e-06
HS18J23u_s_at	1.13559	0.000134472
Contig1701_s_at	1.13256	0.00310246
Contig3511_at	1.12903	0.000297512
Contig10131_s_at	1.12895	9.78788e-05
Contig12969_s_at	1.1271	2.73466e-05
Contig6541_at	1.12586	1.58199e-07
Contig9163_at	1.12208	2.6175e-08
Contig5253_at	1.12162	5.48195e-07
Contig5597_s_at	1.12109	7.09238e-09
Contig7382_s_at	1.11843	2.2233e-05
Contig3409_at	1.11768	7.34414e-09
baak21d06_s_at	1.11577	0.000786806
HV14L22u_s_at	1.11421	9.48114e-09
HS05I21u_s_at	1.11381	9.54165e-07
Contig23383_at	1.11283	3.16587e-08
Contig14849_at	1.10967	9.89617e-06
Contig6333_at	1.10656	6.76476e-10
Contig6733_at	1.1059	6.33141e-05
Contig12742_at	1.10581	4.21505e-07
Contig8979_at	1.10562	2.25362e-07
Contig4774_s_at	1.10556	5.22213e-05
Contig13689_at	1.09927	0.00534086
Contig2281_at	1.09884	0.00072683
Contig10131_at	1.0936	0.00036607
Contig5782_at	1.09307	0.00155914
rbags14a15_s_at	1.09212	4.05281e-05
Contig6170_s_at	1.09134	3.11131e-05
Contig110_at	1.09038	2.88126e-05
Contig2592_at	1.08557	4.46307e-07
Contig14692_at	1.08277	2.37317e-09
EBem08_SQ004_N04_at	1.08265	3.38133e-08
Contig23584_at	1.07908	6.91642e-05
Contig9566_at	1.07902	0.000140021
Contig5328_at	1.07852	5.36216e-06
Contig12433_at	1.07716	0.000367975
Contig19854_s_at	1.07607	3.43371e-05
Contig16010_at	1.07239	0.00605382
Contig1758_s_at	1.07232	0.00308145
Contig2594_s_at	1.07069	1.75576e-08
Contig2499_s_at	1.07005	0.00105367
Contig2622_at	1.06925	1.51622e-06
rbags14a14_at	1.06867	1.58609e-06
Contig15351_s_at	1.06844	1.28394e-05
Contig7486_at	1.0681	0.000134786
Contig23929_at	1.0666	1.92307e-05
Contig9272_s_at	1.06639	8.54605e-10
Contig20788_s_at	1.06616	0.000373986
Contig17982_x_at	1.06523	8.3576e-06
HV_CEa0010K11f_x_at	1.06219	0.0037017
Contig6949_at	1.0609	6.35282e-07
Contig12263_at	1.05798	0.000810706
Contig997_x_at	1.05691	0.000795846
baak38i16_s_at	1.05648	0.000175621
Contig4756_at	1.05404	0.00434095
Contig6042_at	1.05361	3.15219e-08
Contig670_at	1.05276	9.85437e-08
baak1b18_x_at	1.05275	0.000719817
Contig12964_at	1.05069	7.45438e-10
Contig13885_at	1.05054	3.05137e-05
Contig11993_at	1.04887	0.00189277
HW05E10u_at	1.04784	8.50852e-05
Contig20064_at	1.04669	1.21003e-06
Contig5543_at	1.04525	0.00182363
HV_CEb0017F03r2_s_at	1.0447	0.00381572
Contig2492_s_at	1.0441	0.00013623
Contig3884_at	1.04327	3.61581e-08
Contig4527_x_at	1.04277	4.03394e-06
Contig2491_at	1.0423	0.000880167
Contig2488_s_at	1.04088	3.70818e-08
Contig14534_at	1.03858	3.64644e-06
HVSMEb0015P10r2_at	1.03789	0.000928418
HA03G23u_at	1.03774	6.93048e-07
Contig5013_at	1.03626	0.000116692
Contig8233_s_at	1.03585	2.47063e-07
Contig13294_at	1.03579	1.4211e-07
Contig2515_at	1.03338	0.00163963
EBem09_SQ002_P17_s_at	1.03123	0.000217145
Contig4438_s_at	1.03049	0.00332768
rbasd25b08_s_at	1.028	9.66527e-06
Contig9791_s_at	1.02191	3.7353e-05
Contig2277_s_at	1.02049	0.00476585
Contig18233_at	1.02044	3.69214e-05
Contig5328_s_at	1.01923	3.43794e-07
Contig11697_at	1.01809	6.58411e-07
Contig4025_s_at	1.01648	1.99994e-05
Contig4319_at	1.0163	0.00149949
Contig2057_at	1.01616	4.75957e-05
Contig4320_at	1.01485	0.000221898
Contig19755_at	1.01463	5.87067e-06
EBpi07_SQ002_O11_s_at	1.01445	0.00438741
Contig23458_at	1.01357	5.29537e-08
Contig11313_at	1.01237	9.33572e-07
Contig14823_s_at	1.01211	6.70402e-05
Contig1142_at	1.01167	4.69579e-08
Contig9878_at	1.01098	0.00511844
Contig12344_at	1.00879	0.000212979
Contig12323_at	1.00824	5.23915e-08
Contig5638_at	1.00707	1.43824e-06
Contig11505_at	1.00685	5.85658e-07
HVSMEm0015O15f_s_at	1.00652	0.00750625
Contig26252_at	1.00226	1.56096e-07
Contig12596_at	1.00114	0.00907207
rbaal1n16_s_at	1.00055	0.00782332
HVSMEf0023A03f_s_at	1.00048	3.98816e-05
Contig22004_at	1.0003	4.38051e-06
Contig3810_s_at	-1.00475	0.000199793
Contig689_s_at	-1.00678	0.00569132
Contig3776_at	-1.00873	2.20601e-08
Contig22697_at	-1.00979	1.28256e-06
HVSMEf0015E10r2_at	-1.01049	4.35552e-07
Contig13460_at	-1.01147	5.46979e-07
Contig8622_at	-1.0141	7.18944e-06
HU12E14u_at	-1.01422	7.56915e-08
Contig10808_at	-1.01475	1.15077e-07
Contig867_at	-1.01565	1.415e-06
Contig24273_at	-1.01726	2.71642e-06
Contig6004_at	-1.01903	0.00105111
Contig902_x_at	-1.01987	1.19536e-07
Contig3457_x_at	-1.02073	0.000131259
Contig8190_at	-1.02218	2.05556e-07
Contig7674_at	-1.02328	6.56207e-07
EBro02_SQ001_J03_at	-1.02572	3.10492e-05
Contig3457_at	-1.02638	0.000101149
HVSMEm0019L10r2_s_at	-1.0272	2.58202e-06
Contig20254_at	-1.02781	2.05562e-07
Contig3112_at	-1.02963	5.59402e-06
HVSMEf0008K18r2_at	-1.02997	9.34242e-07
Contig9922_s_at	-1.03108	9.19827e-06
Contig2586_at	-1.03284	2.66154e-08
Contig10475_at	-1.03347	7.9604e-08
Contig1368_at	-1.03404	6.66223e-07
Contig11361_at	-1.03421	0.000274395
Contig6910_at	-1.0347	9.79333e-06
Contig15406_at	-1.03834	7.72246e-07
Contig6295_at	-1.03868	1.74715e-06
Contig7534_at	-1.03874	4.7482e-05
Contig7299_at	-1.04255	2.92315e-08
Contig2790_s_at	-1.04335	5.3098e-05
Contig16375_at	-1.04898	5.30227e-05
Contig18260_at	-1.04905	0.000571173
Contig25640_at	-1.0522	0.00403146
Contig1762_s_at	-1.05542	1.72122e-07
Contig15467_at	-1.05555	3.09854e-06
Contig11061_at	-1.05612	4.73561e-09
Contig15753_at	-1.05735	6.01738e-05
Contig5688_at	-1.06281	6.65897e-07
EBem09_SQ004_B23_s_at	-1.06302	4.64431e-07
Contig5814_at	-1.06308	8.83043e-09
Contig12142_at	-1.06335	1.21464e-08
Contig7650_at	-1.06577	6.2509e-06
Contig18459_at	-1.06668	3.5744e-06
Contig9636_at	-1.06802	1.05824e-07
Contig23051_at	-1.07262	8.06537e-07
Contig15484_at	-1.07462	0.000203313
Contig1765_at	-1.07466	3.78079e-06
Contig13706_at	-1.07597	0.000415431
Contig7079_at	-1.0763	1.23827e-05
Contig8108_at	-1.08209	2.076e-07
Contig11872_at	-1.09331	4.33633e-08
Contig4670_at	-1.09533	3.5149e-07
Contig21066_at	-1.09585	0.00176939
Contig11396_at	-1.09673	7.7165e-05
Contig10885_at	-1.09867	7.22147e-06
Contig5434_at	-1.09928	0.00135794
Contig17643_at	-1.10025	7.75418e-07
Contig5134_at	-1.1023	1.49258e-06
HVSMEc0015E05f_at	-1.10453	2.28696e-05
Contig11191_at	-1.10575	1.50749e-08
Contig3259_at	-1.10678	0.000363089
HV02I22r_at	-1.10785	1.06861e-08
Contig9923_at	-1.1098	0.000102655
Contig12951_at	-1.11096	6.99169e-07
Contig26482_at	-1.11154	1.95143e-05
Contig14172_at	-1.11365	9.95659e-06
Contig9506_at	-1.12085	5.70901e-08
Contig17315_at	-1.12241	0.000466568
Contig17940_at	-1.12256	1.08028e-06
Contig4307_at	-1.12293	1.75902e-07
Contig13977_at	-1.12823	8.10495e-06
Contig12862_at	-1.12876	8.40097e-07
Contig23192_at	-1.13166	4.51392e-08
EBpi01_SQ005_J09_s_at	-1.13572	0.000219177
Contig2787_s_at	-1.13653	0.00359906
Contig3551_at	-1.13728	0.00275408
Contig5296_at	-1.15588	1.99631e-06
Contig11213_at	-1.16619	1.00231e-05
Contig9422_at	-1.17632	2.79056e-06
Contig8307_s_at	-1.17779	0.000228546
Contig109_at	-1.18311	1.56063e-07
Contig11410_at	-1.1834	2.40569e-07
Contig6435_at	-1.18587	0.000143697
Contig21646_at	-1.18791	4.13974e-09
HT05G12u_s_at	-1.1969	3.47213e-08
Contig5114_at	-1.19756	6.37574e-08
Contig12246_at	-1.19815	5.48508e-08
HVSMEi0019L06r2_at	-1.20152	4.15496e-06
HVSMEl0003G02r2_at	-1.20249	2.10177e-06
rbaal31j11_s_at	-1.20365	2.85825e-07
Contig1179_at	-1.2067	0.000739053
Contig12868_at	-1.21064	2.63095e-08
HVSMEc0012J16f_at	-1.21117	0.00116188
Contig9965_at	-1.21244	8.02794e-09
Contig25557_at	-1.21456	0.000316243
MitoContig4_at	-1.22144	6.93193e-06
HD08F14r_x_at	-1.22288	1.05721e-06
Contig10866_at	-1.23154	3.8449e-06
Contig5756_at	-1.23357	2.24848e-08
Contig6173_at	-1.23601	4.58717e-07
Contig7671_at	-1.23692	1.89285e-05
Contig10884_at	-1.24344	2.54536e-05
HM05H21r_at	-1.24368	2.53089e-09
HVSMEc0019G06f_at	-1.24396	0.000177616
Contig24328_at	-1.25792	3.17575e-06
Contig2193_s_at	-1.2597	9.17749e-06
Contig13511_at	-1.26041	5.15498e-05
Contig13088_at	-1.27506	5.12756e-08
Contig6505_at	-1.27598	7.346e-05
HF23D07r_s_at	-1.28859	1.4164e-09
Contig16464_at	-1.28905	6.28338e-05
HVSMEn0019L21f_at	-1.3006	1.58118e-06
Contig13783_at	-1.30441	0.000783815
HU05C09u_s_at	-1.30718	4.27445e-08
Contig21280_at	-1.30849	1.01227e-09
Contig9208_at	-1.32069	1.56203e-10
HVSMEc0015H24f_at	-1.32123	0.00137926
Contig6752_s_at	-1.32713	1.21851e-06
Contig13006_at	-1.32746	0.00439679
Contig16174_at	-1.32844	5.50398e-05
Contig23889_at	-1.33529	1.02748e-05
Contig16005_at	-1.33565	5.22415e-07
rbags16e12_at	-1.35673	9.33193e-09
Contig15107_at	-1.35726	0.000192803
Contig14026_at	-1.37964	0.000126254
EBro07_SQ003_G24_s_at	-1.38247	0.000394183
Contig9698_at	-1.38437	0.00283608
rbaal14f06_s_at	-1.38795	1.42681e-07
Contig14264_at	-1.39819	1.48338e-07
Contig10698_at	-1.41087	2.40143e-09
Contig10323_at	-1.41929	6.12672e-07
Contig711_s_at	-1.42558	0.00192566
Contig6007_at	-1.42911	9.94111e-06
HVSMEf0016E08r2_at	-1.43201	6.18157e-06
Contig15108_at	-1.43541	2.88503e-06
Contig4324_s_at	-1.45376	1.7587e-07
Contig3563_at	-1.45818	1.0515e-07
Contig9152_at	-1.4596	2.95446e-05
Contig6852_at	-1.47184	5.57454e-10
Contig25605_at	-1.47508	7.53729e-07
Contig15515_at	-1.48079	2.49367e-06
Contig5838_at	-1.48485	9.30962e-07
Contig5174_at	-1.49739	1.29481e-08
Contig2812_at	-1.49944	5.15093e-05
Contig8437_at	-1.50604	3.78296e-05
Contig12748_at	-1.50765	9.50266e-06
Contig18116_at	-1.52025	7.54305e-06
Contig4281_s_at	-1.57488	1.20402e-05
Contig4324_at	-1.58241	5.84317e-09
Contig12336_at	-1.58588	0.000338977
Contig3810_at	-1.58955	7.40435e-06
Contig12086_at	-1.59381	1.91632e-05
Contig2992_s_at	-1.59896	1.54735e-06
Contig1735_s_at	-1.60026	9.52669e-05
EBem09_SQ006_P13_at	-1.6006	3.93872e-09
Contig11079_at	-1.60097	1.52394e-08
Contig2163_at	-1.60678	2.0816e-05
Contig12046_at	-1.61759	0.00103801
HR01G01r_at	-1.62366	1.50976e-07
Contig24993_at	-1.65888	1.89448e-07
Contig4405_x_at	-1.66799	9.69232e-08
Contig3909_at	-1.70469	3.50699e-09
Contig9917_at	-1.7272	0.000281427
Contig24141_at	-1.73417	5.09913e-07
Contig15882_s_at	-1.74511	7.88195e-08
Contig4402_s_at	-1.74673	2.23751e-06
HX11N12r_at	-1.74808	1.23358e-06
Contig13673_at	-1.7543	3.83704e-06
HVSMEf0009L21r2_s_at	-1.75686	0.000353474
Contig13201_at	-1.77911	1.39411e-09
Contig10985_at	-1.81421	1.13905e-06
Contig590_s_at	-1.81599	5.33642e-06
HVSMEa0004N04r2_at	-1.82017	3.90481e-07
Contig4406_x_at	-1.82554	7.73226e-09
HV_CEb0007N06r2_at	-1.82704	4.02305e-07
Contig4326_at	-1.82756	4.99526e-09
rbah19o01_s_at	-1.82948	5.34523e-09
HVSMEa0006L09r2_s_at	-1.83154	1.24959e-09
Contig7221_s_at	-1.88123	4.76295e-07
Contig26496_at	-1.89317	1.16622e-05
Contig3947_s_at	-1.90155	1.30066e-05
Contig6208_at	-1.91389	7.82478e-09
HS08O16u_s_at	-1.98014	0.00163393
Contig2209_at	-2.00015	0.000199045
Contig943_s_at	-2.00019	2.15701e-12
Contig4326_s_at	-2.02842	5.12171e-09
Contig484_s_at	-2.02944	0.00327951
Contig3151_at	-2.06701	1.17851e-05
S0000700012G10F2_at	-2.07978	4.56203e-13
HVSMEf0013K24r2_s_at	-2.08498	3.43535e-10
HW03H14u_at	-2.1544	2.11712e-07
Contig6859_at	-2.31676	1.70142e-08
Contig3814_at	-2.36461	1.55252e-09
Contig1335_at	-2.37445	1.69332e-10
Contig2214_s_at	-2.37633	0.00019479
HVSMEa0015E13r2_s_at	-2.3764	2.4761e-07
Contig11773_at	-2.40501	6.48141e-08
AF069331_s_at	-2.50102	6.21035e-10
Contig939_s_at	-2.55922	8.11768e-09
Contig4760_s_at	-2.6736	5.16489e-10
Contig3776_s_at	-2.73708	9.64601e-10
Contig12460_at	-2.82345	4.80349e-13
Contig6751_at	-2.91785	1.81637e-09
Contig376_at	-2.93984	1.31278e-05
Contig376_s_at	-3.02635	0.000214956
Contig3668_at	-3.0752	4.20545e-08
Contig3156_s_at	-3.42207	1.16145e-07
Contig3670_at	-3.66748	3.77113e-11
HVSMEa0006I22r2_s_at	-3.88255	7.38033e-11
Contig1717_s_at	-3.96452	5.89346e-12
Contig19953_at	-4.39221	1.26783e-12
HT11C04u_s_at	-5.10048	2.36188e-06
