# Supplementary material for: Transcriptome Analysis of the Vernalization Response in Barley (Hordeum vulgare) Seedlings
Source: PLoS One. 2011 Mar 9;6(3):e17900. doi: 10.1371/journal.pone.0017900 (PMC3052371; doi:10.1371/journal.pone.0017900)
Supplement: Table S7 — Numbers and descriptions of contigs clustered together according to expression behaviour. (XLS) [file pone.0017900.s008.xls]

## Sheet: Cluster_1_annotation
Table S7. Cluster 1 contigs and annotations
Contig	Contig description / best match
Contig19953_at	Acclimation protein (Secale cereale)
Contig902_x_at	Alpha-tubulin 4 (Hordeum vulgare)
Contig10122_at	Amino-alcohol-phosphotransferase (Sorghum bicolor)
Contig8369_at	AP2 domain containing protein
Contig6526_at	AP2 domain containing protein / EREBP-like protein (Oryza sativa)
Contig7481_at	AP2 domain protein / DNA-binding protein RAV2-like (Oryza sativa)
Contig15309_at	AP2/EREBP transcription factor BABY BOOM2 (Brassica napus)
HV_CEb0007N06r2_at	Aquaporin protein, putative
Contig3247_s_at	ATP-dependent Clp protease ATP-binding subunit clpA homolog,chloroplast precursor, putative
Contig8622_at	ATP-dependent RNA helicase (Arabidopsis thaliana)
Contig8622_s_at	ATP-dependent RNA helicase (Arabidopsis thaliana)
Contig5249_at	Auxin response factor 10 (Oryza sativa)
Contig2738_s_at	Beta-glucosidase (Musa acuminata)
Contig1335_at	BLT14.2 protein (Hordeum vulgare) / Low temperature induced protein
Contig6295_at	Brix domain containing protein, / ribosomal processing
Contig6208_at	C-4 sterol methyl oxidase (Oryza sativa)
Contig13493_at	Calmodulin-binding transcription activator, putative
Contig4326_at	Chitinase IV precursor (Triticum aestivum)
Contig4326_s_at	Chitinase IV precursor (Triticum aestivum)
Contig10791_s_at	Citrate transporter protein, putative
HV06O23u_at	Cleavage and polyadenylation specificity factor subunit 5, putative
Contig869_x_at	Core histone H2A/H2B/H3/H4 domain containing protein, putative
HU05H13u_s_at	Cryptochrome 2 (Hordeum vulgare)
Contig8503_at	CTD-phosphatase-like protein (Hordeum vulgare)
Contig10985_at	Cytochrome P450, putative
Contig5665_at	Cytochrome P450, putative
HB22L02r_at	Cytochrome P450-like protein (Oryza sativa)
HD02C07r_at	DEAD/DEAH box RNA helicase protein , (Arabidopsis thaliana)
Contig658_s_at	DEAD-box ATP-dependent RNA helicase 30, putative
Contig12862_at	DEAD-box ATP-dependent RNA helicase, putative
Contig4760_s_at	Dehydrin (Triticum turgidum) / Late embryogenesis abundant protein LEA14-A (Oryza sativa)
Contig1717_s_at	Dehydrin 5 (Hordeum vulgare (Barley))
Contig15225_at	DeliriumA-like (Oryza sativa) / Leucine-rich repeat containing protein
Contig3814_at	Delta l pyrroline-5-carboxylate synthetase (Oryza sativa)
Contig4763_at	DNAJ heat shock family protein
Contig1765_at	Dormancy/auxin associated family protein
Contig3457_at	Fibrillarin-2 (Zea mays)
Contig10698_at	FKF1 protein (Triticum aestivum) / ubiquitin-protein ligase
Contig3810_at	Galactinol synthase (Triticum aestivum)
Contig3811_at	Galactinol synthase 1 (Zea mays)
Contig24329_at	Geranyl diphosphate synthase (Oryza sativa)
Contig3151_at	Germin A (Hordeum vulgare) / Cupin domain containing protein
Contig5247_at	Gigantea-like protein (Hordeum vulgare)
Contig4044_at	Glutathione S-transferase (Oryza sativa)
HU05C09u_s_at	GTPase of unknown function domain containing protein, putative
Contig7671_at	GTP-binding family protein
Contig3668_at	Ice recrystallisation inhibition protein (Lolium perenne)
Contig3670_at	Ice recrystallization inhibition protein 1 (Triticum aestivum)
Contig10166_at	Inositol hexaphosphate kinase, putative
baak20j05_s_at	Integral membrane protein, putative
Contig3807_at	Iron-sulfur cluster assembly complex protein (Oryza sativa)
Contig6751_at	LEA (Hordeum vulgare)
Contig3563_at	Leucoanthocyanidin dioxygenase, putative
Contig6859_at	Low temperature induced protein (Hordeum vulgare)
AF069331_s_at	Low temperature induced protein (Hordeum vulgare)
Contig8078_at	MAP kinase, protein (Arabidopsis thaliana)
Contig23889_at	MATE efflux family protein, putative
Contig943_s_at	Metallothionein-like protein(Hordeum vulgare)
Contig17085_at	Na+/H+ antiporter (Triticum aestivum)
Contig24273_at	Nitrogen fixation like protein (Arabidopsis thaliana)
Contig14026_at	No apical meristem protein, / NAC domain containing protein / transcription factor
HU12E14u_at	O-linked GlcNAc transferase; protein
Contig6910_at	Patatin-like protein 1 (Nicotiana tabacum)
Contig7080_at	Peroxidase (Oryza sativa)
Contig7674_at	Peter Pan - like protein / Brix domain containing protein, / ribosomal RNA processing
Contig8641_at	Phosphoethanolamine cytidylyltransferase (Hordeum vulgare)
Contig5128_s_at	Phosphoglycerate mutase, putative
Contig9506_at	PQ-loop repeat family protein / transmembrane family protein
Contig7434_at	Proteasome-related, / 26S proteasome non-ATPase regulatory subunit, (Ricinus communis)
Contig10323_at	Protein phosphatase 2C, putative
Contig13201_at	PSEUDO-RESPONSE REGULATOR 3 (AtPRR3), transcription regulator (Arabidopsis thaliana)
Contig9376_at	Pseudo-response regulator 73 (PRR73) (Oryza sativa)
Contig6173_at	P-type ATPase (Hordeum vulgare)
Contig13673_at	Pumilio-family RNA binding repeat domain containing protein
EBro02_SQ001_J03_at	Purine permease, putative
Contig23549_at	Regulator of chromosome condensation, putative
Contig12125_at	Rhodanese-like domain containing protein, / senescence-associated protein DIN1 (Zea mays)
Contig1368_at	Ribosomal protein L7Ae-like (Arabidopsis thaliana)
Contig11079_at	RNA-binding protein (Triticum aestivum)
Contig8156_at	Shwachman-Bodian-Diamond syndrome protein (Oryza sativa) / transcription factor
HVSMEa0006L09r2_s_at	Similarity to RNA-binding protein (Arabidopsis thaliana)
Contig6852_at	Small nuclear ribonucleoprotein family protein / snRNP family protein
Contig10520_s_at	Transporter family protein, putative
Contig10808_at	Transporter family protein, putative
rbah19o01_s_at	Two-component response regulator-like PRR95 (Oryza sativa), transcription regulator
Contig11213_at	Unknown
Contig11410_at	Unknown
Contig11955_at	Unknown
Contig12460_at	Unknown
Contig13088_at	Unknown
Contig13287_at	Unknown
Contig13719_at	Unknown
Contig14172_at	Unknown
Contig14264_at	Unknown
Contig14599_at	Unknown
Contig16563_at	Unknown
Contig17940_at	Unknown
Contig23051_at	Unknown
Contig24126_at	Unknown
Contig26482_at	Unknown
Contig8598_at	Unknown
Contig955_s_at	Unknown
EBem09_SQ004_B23_s_at	Unknown
HM05H21r_at	Unknown
HT05G12u_s_at	Unknown
HVSMEf0013K24r2_s_at	unknown
HVSMEi0019L06r2_at	unknown
HVSMEm0019L10r2_s_at	Unknown
HW01M18u_s_at	unknown
MitoContig4_at	Unknown
rbaal31j11_s_at	Unknown
HU05M05u_s_at	Unknown
Contig16174_at	VQ domain containing protein, putative
Contig5688_at	Zinc finger transcription factor (Oryza sativa)

## Sheet: Cluster_2_annotation
Table S8. Cluster 2 contigs and annotations
Contig	Contig description / best match
Contig2006_s_at	17.4 kDa class I heat shock protein 3 [Oryza sativa (Rice)]
Contig20683_at	3-oxoacyl-reductase, chloroplast precursor, putative
Contig5638_at	Agmatine coumaroyltransferase [Hordeum vulgare]
Contig5328_s_at	Agmatine deiminase, putative
Contig18525_at	Amine oxidase, flavin-containing, domain containing protein
HVSMEn0024H20r2_s_at	amino acid permease [Oryza sativa]
rbags12k11_s_at	ASC1-like protein 1 [Zea mays]
Contig2783_s_at	Asparaginyl endopeptidase [Oryza sativa]
HV10I20u_at	Beta-D-glucan exohydrolase isoenzyme ExoI [Hordeum vulgare]
Contig2493_s_at	Beta-fructofuranosidase (Triticum aestivum)
Contig20778_at	Brain protein 44-like [Oryza sativa] / UPF protein family
Contig7429_s_at	bZIP DNA-binding protein [Capsicum chinense]
Contig23383_at	bZIP transcription factor domain containing protein
Contig17575_at	Carbohydrate transporter/ sugar porter [Zea mays]
Contig9198_at	Casein kinase [Oryza sativa]
Contig11313_at	CBL-interacting protein kinase (Oryza sativa)
Contig1142_at	Core histone H2A/H2B/H3/H4 domain containing protein, putative
Contig1162_at	Core histone H2A/H2B/H3/H4 domain containing protein, putative
Contig16_at	Core histone H2A/H2B/H3/H4 domain containing protein, putative
Contig172_s_at	Core histone H2A/H2B/H3/H4 domain containing protein, putative
Contig20_at	Core histone H2A/H2B/H3/H4 domain containing protein, putative
Contig434_s_at	Core histone H2A/H2B/H3/H4 domain containing protein, putative
Contig709_at	Core histone H2A/H2B/H3/H4 domain containing protein, putative
Contig14534_at	Cytochrome P450, putative
Contig22004_at	Cytochrome P450, putative
rbags14a15_s_at	Delta-aminolevulinic acid dehydratase, chloroplast precursor [Arabidopsis thaliana]
Contig8031_at	Delta-aminolevulinic acid dehydratase, chloroplast precursor [Hordeum vulgare]
Contig12742_at	Deoxyuridine 5-triphosphate nucleotidohydrolase, putative
HA03G23u_at	Deoxyuridine 5-triphosphate nucleotidohydrolase, putative
Contig16592_at	Dynein light chain type 1 domain containing protein
Contig26139_at	EF hand family protein, / calmodulin-like protein [Oryza sativa]
Contig6074_at	Farnesylated protein 3 [Hordeum vulgare] / heavy-metal-associated domain-containing protein / copper chaperone
Contig23458_at	F-box protein PP2-B2, putative
Contig7787_at	Gibberellin-stimulated transcript [Triticum aestivum]
Contig21858_at	Glutamate cysteine ligase
Contig9885_at	Glutathione S-transferase, putative
Contig11740_at	Glycosyl hydrolase family 17 (Oryza sativa)
Contig5253_at	Haloacid dehalogenase-like hydrolase domain-containing protein 3, putative
HVSMEa0001J12r2_at	Harpin-induced protein 1 domain containing protein
Contig5597_s_at	Heat shock protein DnaJ, putative
Contig8416_s_at	Heavy metal-associated domain containing protein
HVSMEn0017O18r2_at	Heavy-metal-associated protein [Oryza sativa]
Contig7583_at	Histone-like DNA-binding protein PF 1 [Avena sativa]
Contig8406_at	Homeodomain, / Transcription factor
Contig5929_at	Hypoxia-responsive family protein, putative
Contig10115_at	Indole-3-glycerol phosphate synthase, chloroplast precursor, putative
Contig11984_at	lipid binding protein [Zea mays]
Contig4948_s_at	MYB family transcription factor, putative
Contig12367_at	NBS-LRR disease resistance protein homologue [Hordeum vulgare]
Contig15987_at	Oxygenase family protein
Contig17982_x_at	Peroxidase precursor, putative
Contig19834_at	Peroxidase precursor, putative
Contig2112_at	peroxidase precursor, putative
Contig6515_at	Peroxidase precursor, putative
Contig13400_s_at	pre-mRNA processing protein PRP39, (Oryza sativa)
Contig68_at	Proline oxidase, mitochondrial precursor, putative
Contig19172_at	Receptor-like protein kinase [Oryza sativa]
Contig15103_at	Retrotransposon protein, putative, Ty1-copia subclass
Contig26379_at	Retrotransposon protein, putative, unclassified
Contig12433_at	Rhodanese-like domain containing protein, putative
Contig20287_at	RING zinc finger protein-like [Zea mays]
Contig4555_at	Serine carboxypeptidase 1 [Zea mays]
Contig1302_at	Small nuclear ribonucleoprotein Sm D3 [Zea mays]
Contig15874_at	Targeting protein for Xklp2 domain containing protein (Triticum aestivum]
Contig9163_at	Thioredoxin, putative
Contig10837_at	Transcription initiation factor TFIID subunit 7 [Zea mays]
Contig1510_at	Tubulin beta-8 chain (Beta-8 tubulin) (Zea mays)
Contig1510_s_at	Tubulin beta-8 chain (Beta-8 tubulin) (Zea mays)
Contig3462_at	Ubiquitin-conjugating enzyme, putative
Contig12939_at	Universal stress protein domain containing protein, putative
Contig12061_at	Unknown
Contig12580_at	Unknown
Contig12954_at	Unknown
Contig13231_at	Unknown
Contig14988_at	Unknown
Contig19730_at	Unknown
Contig20072_at	Unknown
Contig23584_at	Unknown
Contig25404_at	Unknown
Contig5630_at	Unknown
Contig7450_at	Unknown
Contig8263_at	Unknown
Contig8511_at	Unknown
Contig8535_s_at	Unknown
Contig9272_s_at	Unknown
EBem10_SQ002_C21_at	Unknown
HK04F07r_at	Unknown
HM02B09u_at	Unknown
HV12F07u_at	Unknown
HVSMEb0006I12r2_s_at	Unknown
HVSMEg0009N05r2_s_at	Unknown
HVSMEi0007G06r2_s_at	Unknown
HY01N09u_x_at	Unknown
rbaal21f05_s_at	Unknown
Contig2495_s_at	Vacuolar invertase [Triticum aestivum]
Contig4701_at	Wound-responsive protein, / DNA-binding protein DSP1
Contig2673_at	Xyloglucan endotransglycosylase [Hordeum vulgare]
Contig26252_at	Zinc transporter ZIP [Triticum aestivum]

## Sheet: Cluster_3_annotation
Table S8. Cluster 3 contigs and annotations
Contig	Contig description / best match
Contig22467_at	1-aminocyclopropane-1-carboxylate oxidase homolog 2, putative
Contig2326_at	12-oxophytodienoate reductase, putative
Contig2329_x_at	12-oxophytodienoate reductase, putative
Contig5146_at	12-oxophytodienoate reductase, putative
Contig6194_s_at	12-oxophytodienoate reductase, putative
HS05N06r_s_at	4-coumarate-CoA ligase-like protein (Arabidopsis thaliana]
Contig17102_at	AAA family ATPase, putative
AF026538_at	ABA-responsive protein (Zea mays]
Contig10887_at	ABC transporter family protein
Contig10904_at	ABC transporter family protein
Contig9422_at	ABC transporter family protein, putative
Contig6154_s_at	ABC transporter, ATP-binding protein, putative
Contig2407_s_at	Abscisic acid-induced protein HVA-1 (Hordeum vulgare) / late embryogenesis abundant protein, / LEA protein
HV10J12u_s_at	Actin-depolymerizing factor, putative
Contig4027_at	Adenosine 5'-phosphosulfate reductase (Glycine max]
Contig4024_at	Adenosine 5'-phosphosulfate reductase (Zea mays]
Contig4025_s_at	Adenosine 5'-phosphosulfate reductase 1 (Zea mays]
Contig566_s_at	Alpha-amylase/trypsin inhibitor CMa precursor (Hordeum vulgare]
Contig15936_at	Alternative oxidase (Oryza sativa]
Contig5887_at	Alternative oxidase AOX3 precursor (Zea mays]
Contig6065_s_at	Amine oxidase family protein
Contig6066_s_at	Amine oxidase family protein (Musa acuminata)
Contig17030_at	Amine oxidase, flavin-containing, domain containing protein
Contig15816_at	Aminocyclopropane-1-carboxylate synthase (Triticum aestivum)
HT09N08u_s_at	angio-associated migratory cell protein (Oryza sativa]
Contig10670_at	Anthocyanin 5-O-glucosyltransferase (Oryza sativa ]
Contig24911_at	AP2 domain containing protein
Contig5496_at	Apoptosis-inducing factor 2, putative
Contig5497_s_at	Apoptosis-inducing factor 2, putative
Contig15752_s_at	arm repeat containing protein (Oryza sativa]
Contig6214_at	ATPase, AAA family domain containing protein
Contig20774_at	ATPase, coupled to transmembrane movement of substances
Contig21298_at	ATPase, coupled to transmembrane movement of substances
Contig12302_at	ATPase, putative
rbaal12n12_s_at	auxin efflux carrier component, putative
Contig23747_at	avr9/Cf-9 rapidly elicited protein, putative
Contig26361_at	Axi 1-like protein (Oryza sativa) / growth regulator related protein
Contig4640_s_at	Barley stem rust resistance protein (Hordeum vulgare]
Contig13355_at	Basic helix-loop-helix DNA-binding domain containing protein
Contig7125_s_at	Beta carotene hydroxylase (Sandersonia aurantiaca]
HX10O03r_at	beta-1,3 glucanase (Oryza sativa ]
Contig9476_at	Beta-glucan-binding protein, putative
Contig2736_s_at	Beta-glucosidase (Musa acuminata]
Contig20750_at	Branched-chain amino acid aminotransferase, [Ricinus communis)
Contig9431_at	bZIP family transcription factor
Contig14514_at	bZIP protein (Oryza sativa]
Contig20976_at	bZIP protein (Oryza sativa] / transcription factor
Contig6570_at	BZIP transcription factor (Triticum aestivum)
Contig8538_at	bZIP transcription factor domain containing protein
Contig112_at	C2 domain containing protein, putative
Contig14114_at	C2H2 zinc finger protein (Oryza sativa]
Contig12925_at	C2H2 zinc finger protein / SCARECROW gene regulator (Oryza sativa)
Contig12925_s_at	C2H2 zinc finger protein / SCARECROW gene regulator (Oryza sativa)
HV02B02u_at	chalcone synthase (Oryza sativa)
Contig11343_at	chalcone synthase, putative
Contig7356_at	Chalcone synthase, putative
Contig6242_at	Chalcone-flavonone isomerase, putative
Contig5444_s_at	Chitin-inducible gibberellin-responsive protein / SCARECROW gene regulator-like (Oryza sativa]
Contig347_s_at	Chlorophyll a/b-binding protein WCAB precursor (Triticum aestivum]
Contig13091_s_at	chloroplast nucleoid DNA-binding protein (Oryza sativa]
Contig11522_at	Chloroplast-targeted beta-amylase, putative(Oryza sativa]
HVSMEh0081I20r2_s_at	Cinnamyl alcohol dehydrogenase
Contig19854_at	Cinnamyl alcohol dehydrogenase (Lolium perenne]
Contig4260_at	Cinnamyl alcohol dehydrogenase (Lolium perenne]
HM05N11r_at	Cinnamyl alcohol dehydrogenase (Lolium perenne]
Contig6698_at	C-methyltransferase, putative
Contig10022_at	Cold acclimation induced protein 2-1 (Triticum aestivum] / glycine-rich cell wall protein precursor (Oryza sativa)
Contig4281_at	Cold-regulated protein (Hordeum vulgare] / phosphatidylethanolamine-binding protein
Contig4281_s_at	Cold-regulated protein (Hordeum vulgare] / phosphatidylethanolamine-binding protein
HVSMEf0019G16r2_at	Copper homeostasis factor, (Arabidopsis thaliana)
Contig15150_at	Coumarate-CoA ligase-like protein (Arabidopsis thaliana]
Contig13917_at	Cyclin-dependent kinase G-1, putative
HT08H03u_s_at	Cysteine proteinase inhibitor (Hordeum vulgare]
HO10M16S_at	Cysteine-rich hydrophobic domain 1 protein (Mus musculus)
Contig1037_at	Cytochrome b6 (Zea mays]
HV_CEb0004J20f_s_at	cytochrome P450 (Lolium rigidum]
Contig20974_at	cytochrome P450 (Oryza sativa)
Contig26313_at	cytochrome P450 (Populus x canescens]
Contig3045_at	cytochrome P450 72A1, putative
Contig3160_at	cytochrome P450 72A1, putative
Contig11818_at	Cytochrome P450, (Oryza sativa]
Contig11708_at	Cytochrome P450, putative
Contig7194_at	Cytochrome P450, putative
HV_CEb0006P14r2_at	Cytochrome P450, putative
HV12J05u_at	Cytokinin-O-glucosyltransferase
rbah15i08_s_at	Defective embryo and meristems protein-related (DEM-like)
Contig2856_s_at	Dehydrin (Hordeum vulgare (Barley)]
HVSMEi0003G04r2_s_at	Dehydrin 6 (Hordeum vulgare)
Contig1718_s_at	Dehydrin 9 (Hordeum vulgare)
Contig2855_at	Dehydrin; DHN8 (Hordeum vulgare]
Contig21178_at	DENN domain containing protein
Contig10245_at	Disease resistance response protein-related/ dirigent protein-related (Arabidopsis thaliana)
Contig23697_at	DNA-binding protein (Avena fatua]
Contig18094_at	Early-responsive to dehydration protein-related, putative
Contig4899_s_at	EF-hand Ca2+-binding protein (Triticum aestivum]
Contig3423_at	ELIP1 (EARLY LIGHT-INDUCABLE PROTEIN); chlorophyll binding
Contig3429_at	ELIP1 (EARLY LIGHT-INDUCABLE PROTEIN); chlorophyll binding
Contig3433_x_at	ELIP1 (EARLY LIGHT-INDUCABLE PROTEIN); chlorophyll binding
EBro04_SQ003_B10_s_at	embryonic abundant protein-like (Oryza sativa) / S-adenosylmethionine-dependent methyltransferase
Contig12332_at	Endonuclease/exonuclease/phosphatase family domain containing protein
Contig18717_at	Endonuclease/exonuclease/phosphatase family domain containing protein
Contig11198_at	Esterase/lipase/thioesterase-like protein (Oryza sativa]
Contig20431_at	Esterase_lipase / PrMC3
Contig2470_s_at	Ethylene-responsive transcription factor 3 (Nicotiana tabacum)
Contig18796_at	Ethylene-responsive transcriptional coactivator (Oryza sativa (japonica cultivar-group)]
Contig25133_at	FAD binding domain containing protein (Oryza sativa)
EBem09_SQ005_H10_s_at	Farnesylated protein 1 (Hordeum vulgare)
Contig8220_at	F-box family protein
Contig6301_at	F-box protein family (Arabidopsis thaliana]
Contig18568_at	F-box/LRR-repeat protein 3, putative
Contig18924_at	FIP1 (FH INTERACTING PROTEIN 1)
Contig12724_at	Flavanone 3-hydroxylase (Oryza sativa)
Contig1820_at	flavonol glucosyltransferase (Oryza sativa)
Contig1826_s_at	flavonol glucosyltransferase (Oryza sativa)
HY07L14u_at	flavonol glucosyltransferase (Oryza sativa]
HVSMEa0019P15r2_at	Formate dehydrogenase
HVSMEb0014F22f_s_at	gamma-lyase (Oryza sativa (Rice)]
HVSMEa0003H08r2_at	GCN5-related N-acetyltransferase (GNAT) family protein
Contig23369_at	Gibberellin receptor GID1L2 [Zea mays]
Contig14522_at	Glucanase (Sorghum bicolor]
Contig5876_at	glucosyl transferase (Oryza sativa (japonica cultivar-group)]
Contig14742_x_at	glucosyltransferase (Arabidopsis thaliana]
Contig14830_at	glucosyltransferase (Oryza sativa]
HVSMEb0008M09r2_at	glucosyltransferase (Oryza sativa]
Contig18367_at	glutathione S-transferase (Oryza sativa)
HO11K23S_s_at	glutathione S-transferase (Oryza sativa)
HV_CEb0004O15r2_s_at	glutathione S-transferase (Oryza sativa)
Contig9632_at	Glutathione S-transferase GST 22 (Zea mays]
Contig15264_at	Glutathione S-transferase GST 24 (Zea mays]
Contig6010_at	Glutathione S-transferase GST 34 (Zea mays]
Contig15282_at	Glutathione S-transferase GST 37 (Zea mays]
Contig7415_at	Glutathione S-transferase, C-terminal-like [Zea mays]
Contig14304_at	Glutathione S-transferase, putative
Contig14387_at	Glutathione S-transferase, putative
Contig2975_s_at	Glutathione S-transferase, putative
Contig12776_at	Glutathione transferase (Triticum aestivum]
Contig12776_s_at	Glutathione transferase (Triticum aestivum]
Contig13240_s_at	Glutathione transferase (Triticum aestivum]
HW01K14T_at	Glutathione transferase F3 (Triticum aestivum)
HW09A20u_at	Glutathione transferase F3 (Triticum aestivum]
Contig6238_s_at	Glutathione transferase F4 (Triticum aestivum]
HVSMEb0013I11r2_s_at	Glutathione-S-transferase (Hordeum vulgare)
Contig2249_at	Glutathione-S-transferase (Hordeum vulgare]
Contig5838_at	Glutathione-S-transferase 2 (Aegilops tauschii]
Contig7448_at	Glutathione-S-transferase 2 (Aegilops tauschii]
Contig7448_s_at	Glutathione-S-transferase 2 (Aegilops tauschii]
Contig7171_s_at	Glutathione-S-transferase Cla47 (Triticum aestivum]
Contig9764_at	Glutathione-S-transferase Cla47 (Triticum aestivum]
Contig15050_at	Glycosyl hydrolases, putative
Contig3810_s_at	Glycosyl transferase 8 domain containing protein, putative
Contig14077_at	Glycosyltransferase (Hordeum vulgare]
HC112E03_T3_s_at	GRAM domain-containing protein / ABA-responsive protein-related
Contig10841_s_at	GTP binding protein, [Ricinus communis]
Contig16020_at	GUN4-like family protein [Oryza sativa) / Plastid signalling
Contig6491_at	Haloacid dehalogenase-like hydrolase family protein, putative
EBpi01_SQ005_P17_at	Haloacid dehalogenase-like hydrolase family protein, putative
Contig11615_s_at	Harpin-induced protein 1 domain containing protein
Contig3746_at	Harpin-induced protein 1 domain containing protein
Contig11487_at	Heat shock protein DnaJ, putative
Contig6968_at	Heat shock transcription factor
Contig12376_at	Heat shock-like protein (Oryza sativa]
Contig4639_s_at	Heavy metal transport/detoxification protein, putative
Contig4641_s_at	Heavy metal transport/detoxification protein, putative
Contig9576_at	Heavy metal transport/detoxification protein, putative
rbaal1k11_s_at	Heavy metal-associated domain containing protein (Oryza sativa subsp)
Contig3058_at	Heavy-metal-associated domain-containing protein, putative
Contig9662_at	Hexose transporter - like protein
Contig3426_at	High molecular mass early light-inducible protein HV58, chloroplast precursor (ELIP)
Contig3427_at	High molecular mass early light-inducible protein HV58, chloroplast precursor (ELIP)
Contig3430_at	High molecular mass early light-inducible protein HV58, chloroplast precursor (ELIP)
Contig3431_x_at	High molecular mass early light-inducible protein HV58, chloroplast precursor (ELIP)
Contig12465_at	homocysteine S-methyltransferase-1 (Oryza sativa]
HVSMEn0019L21f_at	HvCBF9 (Hordeum vulgare)
Contig10738_at	Hydrolase, alpha/beta fold family domain containing protein
Contig12512_at	Hydrolase, alpha/beta fold family domain containing protein
rbah58n17_s_at	Hydrolase, alpha/beta fold family domain containing protein
Contig14732_at	hydrolase, NUDIX family, domain containing protein
Contig6770_at	Hydroxyanthranilate hydroxycinnamoyltransferase 3 (Avena sativa]
Contig8124_at	Hydroxymethyltransferase, (Oryza sativa]
Contig9589_at	Hypothetical protein (Oryza sativa]
Contig24754_at	inositol phosphate kinase (Oryza sativa)
Contig3564_s_at	Iron/ascorbate-dependent oxidoreductase (Hordeum vulgare (Barley)]
Contig3565_s_at	Iron/ascorbate-dependent oxidoreductase (Hordeum vulgare (Barley)]
Contig9521_at	Kelch repeat-containing F-box-like protein [Oryza sativa)
Contig10934_at	Late embryogenesis abundant protein D-34 [Oryza sativa)
Contig2408_at	LEA-like protein (Oryza sativa]
Contig17260_at	Limonoid UDP-glucosyltransferase
Contig16552_at	Lipase class 3 family protein, putative
Contig11961_at	LMW heat shock protein (Oryza sativa]
Contig25239_at	LMW heat shock protein (Oryza sativa]
Contig6067_at	lysine-specific histone demethylase 1 [Zea mays]
Contig2985_s_at	Magnesium-chelatase, putative
Contig6761_at	Major facilitator superfamily antiporter, putative
Contig12873_at	Mal d 1-associated protein (Zea mays]
HVSMEc0012N05r2_at	male sterility 1 protein (Oryza sativa) / PHD finger family protein
Contig12169_at	MATE efflux family protein, putative
EBem09_SQ007_D05_s_at	Mechanosensitive ion channel domain-containing protein-like (Oryza sativa)
Contig17245_at	Membrane protein CH1-like (Oryza sativa (japonica cultivar-group)]
Contig2857_at	Methyltransferase, putative
Contig18736_at	Mitochondrial carrier protein, putative
Contig18844_at	Mitochondrial carrier protein, putative
Contig15142_at	Mitochondrial chaperone BCS1, putative
Contig18326_at	mitochondrial dicarboxylate carrier protein (Arabidopsis thaliana]
Contig12007_s_at	Monooxygenase, (MO2)
Contig3341_at	MtN19 (Medicago truncatula]
HV14I04u_s_at	MtN19 (Zea mays)
Contig13835_at	MYB family transcription factor, putative
rbaal1k20_s_at	MYB family transcription factor, putative
Contig1195_at	MYB-like DNA-binding domain containing protein
Contig3361_at	NAC domain transcription factor
Contig3362_at	NAC domain transcription factor, putative
HVSMEa0015G15r2_s_at	NAC domain transcription factor, putative
Contig6233_s_at	NAC domain-containing protein
Contig15241_at	NAC domain-containing protein 48 (Oryza sativa]
Contig8202_at	NAD dependent epimerase/dehydratase family protein, putative
Contig12751_at	NAD kinase, putative
Contig5244_at	NADH-dependent glutamate synthase (Oryza sativa (japonica cultivar-group)]
Contig2888_at	NADP malic enzyme (Oryza sativa]
Contig19549_at	NADPH HC toxin reductase (Oryza sativa]
Contig6354_s_at	NADPH oxidase (Nicotiana tabacum]
Contig5217_at	NADPH-dependent FMN reductase domain containing protein
HVSMEb0006K18r2_at	NADPH-dependent HC-toxin reductase-like protein (Oryza sativa ]
Contig7132_s_at	NF-X1-type zinc finger protein, / TF-like protein (Oryza sativa)
Contig7127_at	NF-X1-type zinc finger protein, putative
Contig16372_at	Nicotianamine aminotransferase A (Hordeum vulgare]
Contig21251_at	Nitrite transport protein, chloroplast
EBem09_SQ001_F20_s_at	nitrite transporter (Cucumis sativus]
Contig11100_at	Nodulin, putative
Contig14067_at	Nodulin, putative
Contig6911_at	Nonsense-mediated mRNA decay NMD3 family protein
Contig12237_at	Nonspecific lipid-transfer protein
Contig11076_at	Nuclease (Oryza sativa]
Contig16049_at	OsFBX303 - F-box domain containing protein
Contig7427_at	OsFBX391 - F-box domain containing protein / ATPP2-A13 (Zea mays)
Contig6182_at	Oxidoreductase, 2OG-Fe(II) oxygenase family protein
Contig5433_at	Oxidoreductase, aldo/keto reductase family protein, putative
HA11O05u_at	PAP-specific phosphatase (Oryza sativa)
HA11O05u_s_at	PAP-specific phosphatase (Oryza sativa)
Contig25386_at	Peptide transporter PTR2, putative
Contig24141_at	Peptidoglycan-binding LysM domain-containing protein
Contig1795_at	phenylalanine ammonia-lyase, putative
Contig1802_at	phenylalanine ammonia-lyase, putative
Contig24832_at	Phosphate/phosphoenolpyruvate translocator-related protein, putative
Contig9813_at	Phosphate-induced protein 1 conserved region domain containing protein
Contig3314_at	Plasma membrane protein / Early drought induced protein (Oryza sativa]
Contig12445_at	Poly polymerase catalytic domain containing protein (Oryza sativa)
Contig24882_at	Protein kinase domain containing protein
HS01M21w_s_at	protein phosphatase 2C (Oryza sativa]
Contig12379_at	protein phosphatase 2C,
Contig6130_at	Protein phosphatase 2C, putative
Contig8551_at	Protein phosphatase, putative
Contig6533_at	Pseudo-Response Regulator / PRR95 (Oryza sativa)
Contig2867_at	Pyruvate decarboxylase (Zea mays]
Contig26196_at	raffinose synthase (Oryza sativa)
Contig13755_at	Receptor like protein kinase, putative
HT05J08u_at	receptor-like protein kinase (Oryza sativa]
Contig2753_at	Reticulon domain containing protein, putative
Contig5012_s_at	Riboflavin biosynthesis protein ribAB, chloroplast precursor, putative
Contig9110_at	RIN4 (RPM1 INTERACTING PROTEIN 4); protein binding
Contig658_at	RNA helicase (Oryza sativa)
Contig24168_at	RPT2 (Arabidopsis thaliana] / Signal Transducer Involved in Phototropic Response
Contig9430_at	Scarecrow transcription factor family protein / GRAS family transcription factor containing protein
Contig358_at	Secretory protein, putative
Contig10052_at	senescence-associated protein (Pisum sativum]
Contig4062_at	Senescence-associated protein-related similar to senescence-associated / protein sag102 [Oryza sativa)
Contig7433_s_at	Serine-threonine protein kinase (Triticum aestivum)
Contig4447_s_at	SKIP interacting protein 28 [Oryza sativa] / CUE domain containing protein
Contig4450_at	SKIP interacting protein 28 [Oryza sativa] / CUE domain containing protein
Contig6641_at	Sodium and lithium tolerant 1 protein
Contig5805_at	SOUL heme-binding protein, putative
Contig12807_at	SRC2 protein, / shock protein (Oryza sativa]
Contig14861_at	steroid 5alpha-reductase (Oryza sativa]
EBro03_SQ008_J07_s_at	Stress inducible protein (Zea mays)
HVSMEn0014H06r2_s_at	Sucrose 1-fructosytransferase (Triticum aestivum)
Contig20387_at	sulfate transporter, putative
Contig4569_at	Sulfite reductase (ferredoxin) (Zea mays]
Contig4570_s_at	Sulfite reductase (ferredoxin) (Zea mays]
Contig3827_at	Temperature stress-induced lipocalin (Triticum aestivum]
Contig3827_s_at	Temperature stress-induced lipocalin (Triticum aestivum]
Contig15771_at	thiamine pyrophosphokinase (Oryza sativa)
Contig5237_at	Thioredoxin, putative
Contig19593_at	TMV response-related protein (Zea mays)
HVSMEb0001J13r2_at	TolB related protein
Contig13712_at	Transcription factor HBP-1b, putative
Contig20755_at	Transcriptional regulator, LysR family protein (Congregibacter litoralis)
Contig9863_at	Transferase family protein, putative
Contig11572_at	Transferase, transferring glycosyl groups (Zea mays]
Contig10570_at	transmembrane amino acid transporter protein, putative
Contig1056_s_at	Ubiquitin family protein, putative
Contig16751_at	Ubiquitin family protein, putative
Contig19921_at	U-box protein CMPG1, / immediate-early fungal elicitor protein CMPG1 (Petroselinum crispum)
Contig13248_at	UDP-glucoronosyl/UDP-glucosyl transferase, putative
Contig6797_at	Uncharacterized Cys-rich domain containing protein, putative
Contig13914_at	Uncharacterized membrane protein, putative
baak4a13_at	unknown
Contig103_s_at	unknown
Contig10895_at	unknown
Contig11968_at	Unknown
Contig12084_at	Unknown
Contig12240_at	Unknown
Contig12700_at	Unknown
Contig12748_at	Unknown
Contig13189_at	Unknown
Contig13256_at	Unknown
Contig13656_at	Unknown
Contig13706_at	Unknown
Contig13855_at	Unknown
Contig13866_at	Unknown
Contig14685_at	Unknown
Contig15168_at	unknown
Contig15849_at	Unknown
Contig16695_at	Unknown
Contig16826_at	Unknown
Contig16935_at	Unknown
Contig17135_s_at	Unknown
Contig17926_at	Unknown
Contig18135_at	Unknown
Contig19050_at	Unknown
Contig19086_at	Unknown
Contig19400_at	Unknown
Contig19553_at	Unknown
Contig1988_at	Unknown
Contig19902_at	Unknown
Contig21281_at	Unknown
Contig21316_at	Unknown
Contig23146_at	Unknown
Contig23336_at	Unknown
Contig24662_at	Unknown
Contig24835_at	Unknown
Contig2496_at	Unknown
Contig25977_at	Unknown
Contig25988_at	Unknown
Contig26368_at	Unknown
Contig26527_at	Unknown
Contig4370_at	Unknown
Contig5302_at	Unknown
Contig5303_at	Unknown
Contig6741_s_at	Unknown
Contig6742_at	Unknown
Contig7343_s_at	Unknown
Contig9663_s_at	Unknown
Contig9874_s_at	Unknown
EBpi01_SQ002_L02_at	unknown
EBpi01_SQ002_L02_x_at	Unknown
EBpi03_SQ001_I14_at	Unknown
EBro02_SQ005_L20_at	Unknown
EBro08_SQ011_N18_at	Unknown
HD04H12r_at	Unknown
HD11L13r_at	Unknown
HI09N21r_s_at	unknown
HK04L12r_s_at	Unknown
HS09O21u_at	unknown
HT10N20u_s_at	unknown
HV_CEa0005A05r2_s_at	unknown
HV_CEa0009C05r2_s_at	unknown
HV_CEb0002J23r2_s_at	unknown
HV_CEb0006A14f_s_at	unknown
HV03I19u_at	unknown
HVSMEf0015I21r2_s_at	unknown
HVSMEg0017A14f_s_at	unknown
HVSMEm0019L10r2_at	unknown
HX01L18w_at	unknown
HX14B03r_at	unknown
rbaal1f12_s_at	Unknown
Contig7577_at	Unknown
Contig8997_at	Unknown
Contig9036_at	Unknown
Contig10779_at	Uroporphyrin-III C-methyltransferase-like protein (Oryza sativa]
Contig13615_at	VQ domain containing protein, putative
Contig15374_at	VQ domain containing protein, putative
HVSMEb0007D15r2_at	VQ motif family protein (Zea mays]
Contig4475_at	WD domain, G-beta repeat domain containing protein / Transducin family protein / WD-40 repeat family protein
Contig7517_at	WRKY DNA binding protein (Oryza sativa ]
Contig4386_at	WRKY transcription factor (Hordeum vulgare]
Contig24933_at	Zinc finger (C3HC4-type RING finger) family protein
HV_CEa0012A18r2_x_at	Zinc finger domain containing protein
Contig1783_at	Zinc finger protein
Contig1783_x_at	Zinc finger protein
Contig7157_at	zinc finger protein (Arabidopsis thaliana]
Contig10995_at	Zinc finger protein (Oryza sativa]
Contig6358_at	Zinc finger protein (Oryza sativa]
Contig7881_at	zinc finger transcription factor -like protein
bah24p14_at	zinc finger, C3HC4 type domain containing protein
HVSMEm0022A05r2_at	Zinc finger, C3HC4 type domain containing protein
Contig10709_at	zinc-finger protein [Oryza sativa]

## Sheet: Cluster_4_annotation
Table S8. Cluster 4 contigs and annotations
Contig	Contig description / best match
Contig17526_at	1,4-beta-D xylan xylanohydrolase (Hordeum vulgare)
Contig1972_at	40S ribosomal protein S26 (Oryza sativa)
Contig3676_at	Alpha-expansin 3 (Zea mays)
HI08K02r_at	Alpha-L-fucosidase 1 (Zea mays)
Contig16098_at	Ankyrin repeat-like protein (Oryza sativa) (Ankyrin repeat mediates protein-protein interactions)
Contig10962_at	Arabinogalactan-protein (AGP16)
Contig15047_at	Auxin response factor 7a (Oryza sativa)
Contig4559_s_at	Basic helix-loop-helix (bHLH) family protein
Contig4560_at	Basic helix-loop-helix (bHLH) family protein
Contig4560_x_at	Basic helix-loop-helix (bHLH) family protein
Contig2864_s_at	Beta-glucosidase homolog (Arabidopsis thaliana)
Contig26382_at	bHLH family protein, putative
Contig15395_at	bZIP transcription factor domain containing protein
Contig10960_at	Calcium-dependent protein kinase (Oryza sativa)
Contig5272_at	Carboxyl-terminal peptidase, putative
Contig5272_s_at	Carboxyl-terminal peptidase, putative
Contig11619_at	Ceramide glucosyltransferase (Oryza sativa)
Contig18939_at	Chloroplast protein-translocon-like protein (Oryza sativa)
Contig9547_at	choline/ethanolamine kinase, putative
Contig19821_at	Chorismate mutase/prephenate dehydratase (Oryza sativa)
Contig13477_at	Copper ion binding / electron carrier
Contig175_at	Core histone H2A/H2B/H3/H4 domain containing protein, putative
Contig175_x_at	Core histone H2A/H2B/H3/H4 domain containing protein, putative
Contig12498_at	cysteine proteinase inhibitor precursor, putative
Contig9308_s_at	Cytochrome P450-related protein (Oryza sativa)
Contig14278_at	ESKIMO 1 (ESK1) (Arabidopsis thaliana)
Contig5252_at	ESKIMO 1 (ESK1) (Arabidopsis thaliana)
HVSMEf0002A21r2_at	FAD-linked oxidoreductase family (Arabidopsis thaliana)
Contig10649_at	F-box domain and kelch repeat containing protein
Contig10939_at	Flagellar biosynthesis protein FLHA, (Oryza sativa) / Ferroportin protein family (Populus trichocarpa)
Contig8722_at	Glycoside hydrolase family 28 protein / polygalacturonase (pectinase) family protein
Contig2672_at	glycosyl hydrolases family 16, putative
Contig2957_at	glycosyl hydrolases family 16, putative
Contig17974_at	Heavy metal-associated domain containing protein
Contig8416_at	Heavy metal-associated domain containing protein
Contig9300_at	Histidine kinase 1 (Zea mays)
Contig2446_at	Histone mRNA exonuclease 1 (Zea mays)
Contig2446_x_at	Histone mRNA exonuclease 1 (Zea mays)
Contig8904_at	Lecithine cholesterol acyltransferase, putative
Contig11223_at	Lipase, (Oryza sativa)
Contig2133_s_at	MTN3 homolog (Oryza sativa)
Contig15670_at	MYB family transcription factor, putative
Contig22732_at	NBS-LRR type disease resistance protein, putative
Contig7712_at	Nitrate transporter (Oryza sativa)
HX03C24u_at	pectinesterase, putative
Contig19285_at	Peroxidase precursor, putative
Contig26133_at	protein kinase domain containing protein
rbags23g17_s_at	Protein kinase family protein / Stem rust resistance protein (Hordeum vulgare)
Contig15979_at	Pseudo Response regulator 9 (Zea mays)
Contig2438_at	3' exoribonuclease (Oryza sativa)
Contig14378_at	Regulator of chromosome condensation, (Oryza sativa)
HVSMEk0005A09r2_at	RNA-dependent RNA polymerase, putative
HV05G16u_at	Serine carboxypeptidase 1 (Zea mays)
Contig18109_at	Serine/threonine kinase SNFL1, (Oryza sativa (japonica cultivar-group))
Contig12188_s_at	Shaggy-like protein kinase (Arabidopsis)
Contig10686_at	Thaumatin-like protein / pathogenesis-related group 5 protein
Contig10686_s_at	Thaumatin-like protein / pathogenesis-related group 5 protein
Contig17097_at	TLD family protein (Zea mays) / Oxidation protection protein-like (Oryza sativa)
Contig13702_at	Transposon protein, putative, CACTA, En/Spm sub-class
Contig16015_at	Transposon protein, putative, mutator sub-class (Oryza sativa) / NPH3 family protein (Oryza sativa)
Contig20121_at	Transposon protein, putative, unclassified
Contig11067_s_at	Unknown
Contig11080_at	Unknown
Contig11461_s_at	Unknown
Contig11527_at	Unknown
Contig13836_at	Unknown
Contig14043_at	Unknown
Contig14994_at	Unknown
Contig15054_at	Unknown
Contig15640_at	Unknown
Contig16816_at	Unknown
Contig16957_at	Unknown
Contig17119_at	Unknown
Contig17418_at	Unknown
Contig18391_at	Unknown
Contig18391_s_at	Unknown
Contig18391_x_at	Unknown
Contig18644_at	Unknown
Contig18751_at	Unknown
Contig1894_at	Unknown
Contig1897_s_at	Unknown
Contig19784_at	Unknown
Contig19813_at	Unknown
Contig20025_at	Unknown
Contig20979_s_at	Unknown
Contig21168_at	Unknown
Contig22007_at	Unknown
Contig22699_at	Unknown
Contig23952_at	Unknown
Contig2447_x_at	Unknown
Contig24618_at	Unknown
Contig3986_s_at	Unknown
Contig4545_s_at	Unknown
Contig4548_at	Unknown
Contig5582_s_at	Unknown
Contig6039_at	Unknown
Contig7251_at	Unknown
Contig7864_at	Unknown
Contig8378_at	Unknown
Contig8435_at	Unknown
Contig9016_at	Unknown
Contig9433_at	Unknown
EBca01_SQ005_O17_at	Unknown
EBem04_SQ002_C07_s_at	Unknown
EBem10_SQ001_A02_at	Unknown
EBpi01_SQ002_O15_at	Unknown
EBpi07_SQ002_E23_s_at	Unknown
EBro03_SQ005_C24_s_at	Unknown
HA04k13r_at	Unknown
HK05B20r_s_at	Unknown
HU12C13u_at	Unknown
HVSMEf0019H01r2_s_at	Unknown
HVSMEk0020L10r2_at	Unknown
HVSMEn0005L15f_s_at	Unknown
HVSMEn0010C12r2_at	Unknown
HVSMEn0016B11r2_at	Unknown
HW01K16u_at	Unknown
HW09P09u_s_at	Unknown
HX02B15u_s_at	Unknown
HZ40A08r_at	Unknown
rbags25g01_at	Unknown
Contig7295_s_at	Yippee-like protein (Arabidopsis thaliana) / zinc-binding protein, putative

## Sheet: Cluster_5_annotation
Table S8. Cluster 5 contigs and annotations
Contig	Contig description / best match
Contig8149_at	Abscisic acid-induced protein HVA22 (Hordeum vulgare)
Contig12652_at	AOBP-like protein (Oryza sativa)
Contig11241_at	Apoplastic invertase 1 (Hordeum vulgare)
Contig8740_at	Asparaginase (Hordeum vulgare)
Contig194_s_at	Chlorophyll a/b binding protein
Contig422_at	Chlorophyll a/b-binding protein WCAB precursor (Triticum aestivum)
HVSMEl0002K15r2_at	Chloroplast sigma factor (Triticum aestivum)
Contig3875_s_at	CIRCADIAN CLOCK ASSOCIATED 1 (CCA1) / MYB family transcription factor
Contig3112_at	Cold acclimation protein WCOR413 (Triticum aestivum)
Contig4621_at	Cold acclimation protein WCOR518 (proline rich protein homolog) (Triticum aestivum)
Contig4520_at	Cold acclimation protein WCOR615 (Triticum aestivum)
baak1p18_s_at	Cold acclimation protein WCS19 (Triticum aestivum)
Contig1337_s_at	Cold-regulated protein 2 (Hordeum vulgare)
Contig2812_at	Cold-responsive LEA/RAB-related COR protein
Contig11220_s_at	CONSTANS B-box zinc finger family protein (Arabidopsis thaliana)
Contig11221_at	CONSTANS B-box zinc finger family protein (Arabidopsis thaliana)
HVSMEa0015E13r2_s_at	Cor14b protein precursor (Hordeum vulgare)
HVSMEa0006I22r2_s_at	Dehydrin 5 (Hordeum vulgare)
HS16K21u_at	DNA binding protein RAV2 (REGULATOR OF THE ATPASE OF THE VACUOLAR MEMBRANE) (Oryza sativa)
Contig13989_at	Dof zinc finger protein (Hordeum vulgare)
Contig7936_at	Haemolysin-III related family protein, expressed (Oryza sativa)
Contig24850_at	Ice recrystallization inhibition protein 2 precursor (Triticum aestivum)
Contig10632_s_at	Laccase LAC5 (Lolium perenne)
Contig3873_at	LATE ELONGATED HYPOCOTYL (LHY) / MYB family transcription factor
Contig11396_at	LEA (Hordeum vulgare)
Contig6505_at	Low temperature-induced protein (Hordeum vulgare) / Stress-induced hydrophobic peptide (Populus trichocarpa)
Contig6282_at	Proline transporter (Hordeum vulgare subsp. vulgare)
Contig11052_at	Pseudo Response Regulator-like PRR73 (Oryza sativa)
HD07L17r_at	Receptor-like kinase Xa21-binding protein 3 (Oryza sativa )
Contig2147_at	Serine protease (Oryza sativa)
Contig7433_at	Serine-threonine protein kinase (Triticum aestivum)
Contig10150_at	LEA-like protein
Contig10151_s_at	Unknown
Contig10626_at	Unknown
Contig11397_s_at	Unknown
Contig1193_s_at	Unknown
Contig15186_at	Unknown
Contig19893_at	Unknown
Contig22458_at	Unknown
Contig5746_at	Unknown
Contig6752_s_at	Unknown
Contig7003_at	Unknown
Contig7004_at	Unknown
Contig9394_at	Unknown
Contig9922_s_at	Unknown
Contig9923_at	Unknown
rbaal38l09_s_at	Unknown

## Sheet: Cluster_6_annotation
Table S8. Cluster 6 contigs and annotations
Contig	Contig description / best match
Contig5328_at	Agmatine deiminase, putative, expressed
Contig5239_at	Arabinoxylan arabinofuranohydrolase isoenzyme AXAH-II [Hordeum vulgare]
Contig8739_at	Asparaginase [Hordeum vulgare]
Contig17690_at	Auxin-induced protein-like [Oryza sativa]
HV09F14u_at	Beta-glucosidase aggregating factor precursor [Zea mays]
Contig897_s_at	Carbonic anhydrase, chloroplast precursor, putative, expressed
Contig16024_at	Cytokinin dehydrogenase precursor, putative
Contig2004_s_at	Heat shock protein 18 [Hordeum vulgare]
Contig9003_at	helix-loop-helix DNA-binding domain containing protein / transcription factor
Contig2906_at	Jasmonate induced protein [Hordeum vulgare]
HVSMEg0005M23r2_at	Methyljasmonate-inducible lipoxygenase 2 [Hordeum vulgare]
Contig6611_at	Phospholipase, putative, expressed
Contig19393_at	Probable aquaporin PIP2.7 [Oryza sativa]
Contig842_x_at	Ribulose-1,5-bisphosphate carboxylase/oxygenase small subunit [Triticum aestivum]
Contig2007_s_at	Small heat shock protein [Hordeum vulgare]
Contig21089_at	Unknown
Contig7463_at	Unknown
EBro03_SQ008_E23_at	Unknown
HD01O20w_at	Unknown
HV01N13w_at	Unknown
HVSMEf0023A03f_s_at	Unknown
S0001000058H07F1_s_at	Unknown
Contig12692_s_at	Xyloglucan endotransglycosylase [Arabidopsis thaliana]

## Sheet: Cluster_7_annotation
Table S8. Cluster 7 contigs and annotations
Contig	Contig description / best match
Contig22697_at	1-deoxy-D-xylulose 5-phosphate synthase 2 [Medicago truncatula]
Contig5296_at	ABC transporter, ATP-binding protein, putative, expressed
Contig4991_s_at	Aldehyde dehydrogenase, putative, expressed
Contig12086_at	Alpha-Amylase Inhibitors (AAI), Lipid Transfer (LT) and Seed Storage (SS) Protein family
Contig4187_at	Alpha-galactosidase precursor [Oryza sativa]
Contig22563_at	Ammonium transporter, putative [Oryza sativa)
Contig18652_at	APETALA2-like protein [Hordeum vulgare (Barley)]
Contig18084_at	ARF16 (AUXIN RESPONSE FACTOR 16), miRNA binding / transcription factor
Contig8187_at	ATP binding / cysteine desulfurase/ transaminase
Contig7516_at	Auxin-repressed protein, putative, expressed
Contig13511_at	Beta-amyrin synthase [Avena clauda] / Membrane fluidity
Contig2876_at	Beta-expansin [Oryza sativa)
Contig9965_at	Beta-fructofuranosidase
Contig7609_s_at	Brassinosteriod receptor kinase (BRI1) interacting protein (Oryza sativa)
Contig6007_at	Bromelain-like thiol protaease, putative [Oryza sativa)
Contig8190_at	CAAX peptidase (Hordeum vulgare)
Contig12142_at	Calmodulin-binding protein; protein [Arabidopsis thaliana]
Contig15753_at	CER1, putative (Hordeum vulgare) /Involved in wax deposition during barley leaf epidermal cell development
Contig2992_s_at	Chitinase [Hordeum vulgare]
Contig4324_at	Chitinase [Oryza sativa)
Contig4324_s_at	Chitinase [Oryza sativa)
Contig1326_s_at	Cold-regulated protein BLT14 [Hordeum vulgare]
Contig16303_at	csAtPR5 [Triticum aestivum]
HR01G01r_at	Cytochrome [Oryza sativa]
Contig25605_at	Cytochrome P450, putative, expressed
Contig867_at	DEAD/DEAH box RNA helicase protein, putative [Arabidopsis thaliana]
Contig6933_s_at	Defensin [Triticum aestivum]
Contig10726_at	Dehydrogenase E1 component domain containing protein, expressed
Contig16772_at	d-galactonate transporter / Memebrane transporter-related, putative
Contig11191_at	DNA polymerase delta complex subunit (POLD4A), putative
Contig25943_at	DNA replication complex, GINS complex subunit
Contig13717_at	Dof-type zinc finger domain-containing protein
Contig13194_at	DSBA-like thioredoxin domain containing protein [Zea mays]
Contig1325_s_at	Exoribonuclease, putative [Oryza sativa]
Contig4124_s_at	Extensin, putative (Hordeum vulgare)
Contig7299_at	F-box domain and LRR containing protein / Protein ubiquitination
Contig3163_at	F-box domain containing protein [Zea mays] / Protein ubiquitination
HVSMEl0003G02r2_at	Flowering Locus T-like 2 (FT-Like 2) / Phosphatidylethanolamine-binding protein, expressed
Contig109_at	Fructokinase 1 [Zea mays]
Contig5114_at	Glycine-rich RNA-binding protein-like [Arabidopsis thaliana]
Contig18116_at	Glycosyl hydrolase family 17 protein
HV_CEa0018J18f_s_at	G-protein beta-subunit (transducin) family, protein
HV02I22r_at	G-protein beta-subunit (transducin) family, protein
Contig7937_s_at	High pI alpha-glucosidase [Hordeum vulgare]
Contig11039_at	Histidine acid phosphatase, putative, expressed
HVSMEa0004N04r2_at	Ice recrystallization inhibition protein 1 precursor [Triticum aestivum]
Contig7221_s_at	Ice recrystallization inhibition protein 2 precursor [Triticum aestivum]
Contig21646_at	Integral membrane protein, putative [Oryza sativa]
Contig2043_s_at	Lipid transfer protein
Contig3776_at	Lipid transfer protein-like protein [Oryza sativa]
Contig3776_s_at	Lipid transfer protein-like protein [Oryza sativa]
Contig15882_s_at	Lipoxygenase, DOX1
Contig1735_s_at	Lipoxygenase, putative, expressed
HVSMEf0009L21r2_s_at	Lipoxygenase, putative, expressed
rbags16e12_at	Lower Cell Density 1 (LCD1) (Arabidopsis thaliana) / Chloroplast lumen common protein family-like protein [Oryza sativa)
Contig4143_at	Microtubule-severing protein / Katanin p80 WD40 repeat-containing subunit
Contig5134_at	Mitochondrial chaperonin-60 [Oryza sativa) / Heat Shock Protein 60 ATP binding (Arabidopsis thaliana)
Contig5756_at	Mitochondrial import inner membrane translocase subunit Tim10, putative (Zea mays)
Contig9147_at	Mitochondrial import inner membrane translocase subunit Tim17, putative, expressed
HM12H05r_at	MYB family transcription factor, putative, expressed
Contig8711_at	NADPH oxidase [Nicotiana tabacum]
Contig4115_s_at	Nuclease, putative [Hordeum vulgare]
Contig9636_at	Nucleic acid binding protein, putative [Ricinus communis] / MATH domain containing protein
Contig3757_at	Nucleolar protein 5A, putative, expressed
Contig20254_at	Nucleolar protein-like; protein [Arabidopsis thaliana]
Contig15406_at	Oxidoreductase, putative, expressed
Contig24993_at	Pathogenesis-related 1a [Triticum monococcum]
HD08F14r_x_at	Pathogenesis-related protein 10 [Hordeum vulgare]
Contig4402_s_at	Pathogenesis-related protein 10 [Hordeum vulgare] / Contains domains: hydrophobic ligand binding site, glycine-rich loop
Contig4405_x_at	Pathogenesis-related protein 10 [Hordeum vulgare] / Contains domains: hydrophobic ligand binding site, glycine-rich loop
Contig4406_x_at	Pathogenesis-related protein 10 [Hordeum vulgare] / Contains domains: hydrophobic ligand binding site, glycine-rich loop
Contig2111_s_at	Peroxidase [Oryza sativa]
Contig13460_at	Phosphatidic acid phosphatase family protein / PAP2 family protein / signalling
Contig2188_s_at	Phosphoethanolamine methyltransferase [Triticum aestivum]
Contig2189_s_at	Phosphoethanolamine methyltransferase [Triticum aestivum]
Contig2191_at	Phosphoethanolamine methyltransferase [Triticum aestivum]
HVSMEf0008K18r2_at	PIN domain containing protein / unknown function
Contig12694_at	Polygalacturonase, putative, expressed
Contig10866_at	Pre-rRNA processing protein RRP5 [Arabidopsis thaliana]
Contig16375_at	PVR3-like protein [Zea mays] / Non-specific lipid-transfer protein (nsLTP)-like subfamily
Contig24328_at	PVR3-like protein [Zea mays] / Non-specific lipid-transfer protein (nsLTP)-like subfamily
Contig1634_at	Reversibly glycosylated polypeptide [Triticum aestivum (Wheat)] / cellulose synthase (UDP-forming)
Contig8437_at	Ribosomal protein L27, chloroplast precursor
Contig8108_at	Ribosomal RNA methyltransferase, putative / Proliferating cell nuclear protein P120 [Oryza sativa)
HF23D07r_s_at	RNA binding protein / Contains RNA recognition motif (RRM) domain
HVSMEc0012J16f_at	RNA polymerase beta'' chain [Triticum aestivum]
HVSMEc0015E05f_at	RNA polymerase beta'' chain [Triticum aestivum]
Contig10475_at	RNA recognition motif containing protein, putative
Contig9208_at	RNA recognition motif containing protein, putative, expressed
HVSMEf0015E10r2_at	RNA recognition motif containing protein, putative, expressed
HT11C04u_s_at	Senescence-associated protein, putative [Pisum sativum]
rbaal22i06_at	Similar to Medicago truncatula MtN3 (Y08726) [Oryza sativa]
Contig5814_at	Small nuclear ribonucleoprotein, putative / snRNP, putative / Sm protein, putative
Contig2790_s_at	Thaumatin-like protein TLP7 [Hordeum vulgare (Barley)]
Contig5260_at	Thiamine biosynthesis protein thiC, putative, expressed
Contig3909_at	Thioredoxin-like U5 small ribonucleoprotein particle protein, putative [Oryza sativa]
Contig11872_at	TIMING OF CAB EXPRESSION 1 (TOC1) transcription regulator/ Pseudo-Response Regulator 1 (PRR1)
Contig7364_at	Transcription initiation factor IIB, putative, expressed
Contig11061_at	Translin family (Oryza sativa) / DNA binding / sequence-specific DNA binding
Contig8847_at	Transmembrane CLPTM1 family protein [Arabidopsis thaliana] / Cleft lip and palate associated transmembrane protein-like
HVSMEm0014K11r2_at	Transposase domain containing protein
Contig10885_at	tRNA pseudouridine synthase family protein
Contig10884_at	Unknown
Contig11503_at	Unknown
Contig11773_at	Unknown
Contig12246_at	Unknown
Contig12868_at	Unknown
Contig13150_at	Unknown
Contig13783_at	Unknown
Contig13977_at	Unknown
Contig15107_at	Unknown
Contig15108_at	Unknown
Contig15467_at	Unknown
Contig15572_at	Unknown
Contig16005_at	Unknown
Contig17643_at	Unknown
Contig17774_at	Unknown
Contig19633_at	Unknown
Contig20481_at	Unknown
Contig21280_at	Unknown
Contig2193_s_at	Unknown
Contig23192_at	Unknown
Contig2586_at	Unknown
Contig4307_at	Unknown
Contig4670_at	Unknown
Contig4894_at	Unknown
Contig5174_at	Unknown
EBem09_SQ006_P13_at	Unknown
EBro03_SQ008_I11_at	Unknown
HA11K18u_s_at	Unknown
HVSMEm0009E24r2_at	Unknown
HW03H14u_at	Unknown
HX11N12r_at	Unknown
rbaal18p14_at	Unknown
S0000700012G10F2_at	Unknown
Contig8769_at	Whirly transcription factor domain containing protein / plant defense
EBem08_SQ004_K17_at	Xylanase inhibitor 602OS [Triticum aestivum]
Contig12951_at	Zinc finger helicase family protein, putative, expressed

## Sheet: Cluster_8_annotation
Table S8. Cluster 8 contigs and annotations
Contig	Contig description / best match
Contig2947_at	0-methyltransferase (Hordeum vulgare)
Contig14174_at	12-oxophytodienoic acid reductase (Oryza sativa)
Contig1675_s_at	23 kDa jasmonate-induced protein (Hordeum vulgare (Barley))
Contig3501_at	60 kDa jasmonate-induced protein, barley
Contig4994_at	91A protein (Triticum aestivum)
Contig4994_s_at	91A protein (Triticum aestivum)
Contig2430_at	Acid phosphatase (Hordeum vulgare subsp. vulgare)
Contig11145_at	Acireductone dioxygenase (iron(II)-requiring)/ metal ion binding
Contig5177_s_at	Actin, putative
Contig5010_s_at	Actin-depolymerizing factor
HZ54E21r_s_at	Actin-depolymerizing factor
Contig5009_at	Actin-depolymerizing factor
Contig3878_at	Actin-depolymerizing factor, putative
Contig2769_s_at	Adenosine diphosphate glucose pyrophosphatase precursor (Triticum aestivum)
Contig17756_at	ALPHA CARBONIC ANHYDRASE 1 (ACA1) / carbonate dehydratase/ zinc ion binding
rbasd25b08_s_at	Alpha-tubulin (Oryza sativa)
Contig11179_at	Anthranilate synthase component I-1, chloroplast precursor, putative
Contig1309_at	Aquaporin protein, putative
Contig1310_at	Aquaporin protein, putative
Contig10880_at	Arginine/serine-rich splicing factor 1 (Zea mays)
Contig23526_at	Beta-fructofuranosidase 1 precursor (Sucrose-6-phosphate hydrolase 1) (Invertase 1)
Contig2350_at	Beta-glucosidase BGQ60 precursor - barley
Contig8927_at	Beta-glucosidase homolog (Arabidopsis thaliana)
Contig19751_at	Beta-glucosidase isozyme 2 precursor (Oryza sativa)
Contig9463_at	C2 domain containing protein, putative
Contig11424_at	Calcium-binding protein, putative
Contig4593_at	Calcium-dependent protein kinase (Oryza sativa)
Contig3353_s_at	Calvin cycle protein CP12, putative
Contig2592_at	CBS domain containing membrane protein, putative
Contig2594_s_at	CBS domain containing membrane protein, putative
Contig2300_s_at	Chlorophyll A-B binding protein, putative
Contig5153_at	Chloroplast inner envelope protein (Oryza sativa)
rbags17k13_s_at	Cinnamoyl-CoA reductase, (Oryza sativa)
Contig4374_s_at	Cinnamoyl-CoA reductase; protein (Arabidopsis thaliana)
Contig8979_at	Cinnamoyl-CoA reductase; protein (Arabidopsis thaliana)
Contig13294_at	cis-zeatin O-glucosyltransferase 2 (Zea mays)
Contig12323_at	Coclaurine N-methyltransferase (Arabidopsis thaliana)
Contig8887_at	Coiled-coil domain-containing protein 25, (Zea mays)
Contig5195_at	Copine, putative
Contig10262_at	Cupin domain containing protei / Globulin-like protein (Arabidopsis thaliana)
Contig15584_at	Cyclopropane-fatty-acyl-phospholipid synthase, putative
Contig4887_s_at	Cysteine protease (Triticum aestivum)
HB26O11r_at	Cysteine protease Mir1 (Zea mays)
Contig11505_at	Cysteine-type peptidase, (Ricinus communis) / OTU-like cysteine protease family protein
Contig3869_at	Cytochrome P450
Contig18233_at	Cytochrome P450 (Lolium rigidum)
Contig15165_s_at	Cytochrome P450 (Sorghum bicolor)
Contig320_at	Cytochrome P450 like_TBP (Nicotiana tabacum)
Contig15164_at	Cytochrome P450, putative
Contig16761_at	Cytochrome P450, putative
Contig19640_at	Cytochrome P450, putative
Contig7389_at	Cytochrome P450, putative
Contig19246_at	Cytokinin-O-glucosyltransferase 3, putative
Contig10131_at	Dehydroascorbate reductase (Zea mays)
Contig10131_s_at	Dehydroascorbate reductase (Zea mays)
Contig4336_at	Dirigent-like protein
Contig18793_at	Dirigent-like protein (Oryza sativa)
Contig6169_at	DNA binding protein, (Ricinus communis)
Contig6170_s_at	DNA binding protein, (Ricinus communis)
Contig18772_at	Dual specificity protein phosphatase, putative
Contig331_x_at	Elongation factor, putative
Contig901_x_at	Elongation factor, putative
Contig15599_at	Epoxide hydrolase, putative
Contig9949_at	Esterase, (Oryza sativa)
Contig9950_s_at	Esterase, (Oryza sativa)
Contig2581_at	Eukaryotic translation initiation factor 5A, putative
Contig2935_s_at	Eukaryotic translation initiation factor SUI1, putative
Contig14692_at	Ferredoxin-NADP reductase, embryo isozyme, chloroplast precursor (FNR)
Contig2399_at	Ferredoxin-thioredoxin reductase catalytic chain, chloroplast precursor (FTR-C)
Contig1198_x_at	Fructose-bisphospate aldolase isozyme, putative
Contig15_s_at	GDSL-like lipase/acylhydrolase, putative
Contig19755_at	Gibberellin receptor GID1L2 (Zea mays)
HVSMEa0004F18f2_s_at	Glutamine synthetase leaf isozyme, chloroplast precursor (Pisum sativum)
Contig6546_at	Glutathione S-transferase (Oryza sativa
Contig2488_s_at	Glutathione S-transferase, (Oryza sativa)
Contig20831_at	Glutathione S-transferase, putative
Contig6333_at	Glutathione S-transferase, putative
Contig3720_s_at	Glyceraldehyde-3-phosphate dehydrogenase, (Oryza sativa)
Contig149_at	Glyceraldehyde-3-phosphate dehydrogenase, putative
Contig8049_at	Glycerophosphoryl diester phosphodisterase (Oryza sativa)
Contig2994_at	Glycine decarboxylase subunit, (Oryza sativa)
Contig11227_at	Glycine-rich RNA-binding protein
Contig11226_at	Glycine-rich RNA-binding protein-like (Oryza sativa)
Contig11226_s_at	Glycine-rich RNA-binding protein-like (Oryza sativa)
Contig10771_s_at	Haloacid dehalogenase-like hydrolase family protein, putative
Contig8305_at	Heat shock protein 101 (Triticum aestivum)
HB18H23r_s_at	Heat shock protein 3 (Oryza sativa (Rice))
Contig873_s_at	Heat shock protein 70 (HSP70) (Triticum aestivum)
Contig998_s_at	Heat shock protein 70 (Oryza sativa)
Contig1206_s_at	Heat shock protein 80 (Triticum aestivum)
Contig14932_at	Heavy metal-associated domain containing protein
Contig5543_at	Hemoglobin-like protein HbO, putative
Contig438_at	Homeodomain transciption factor (Oryza sativa)
Contig10029_at	hsp20/alpha crystallin family protein, putative
Contig8976_at	hydroxyacid oxidase 1, putative
Contig4011_at	Inositol oxygenase, putative
Contig14292_at	Isoflavone reductase homolog IRL, putative
Contig9249_at	Kalata B2 precursor (Oldenlandia affinis)
Contig2622_at	Laccase LAC2-1 (Lolium perenne)
HS05I21u_s_at	Laccase-15 precursor, putative
Contig16415_at	L-allo-threonine aldolase, putative
Contig6949_at	Leucyl-tRNA synthetase; protein, (Arabidopsis thaliana)
Contig8646_at	Lipase, putative
Contig1736_at	Lipoxygenase
Contig12574_at	Lipozygenase protein, putative
Contig20064_at	MATE efflux family protein
Contig9345_at	Membrane protein
Contig2282_at	Metacaspase, having alternative splicing products, (Oryza sativa) / ICE-like protease p20 domain containing protein (Oryza sativa)
HB19M13r_s_at	Metallo-beta-lactamase family protein, putative
Contig110_at	Metallothioneine type2 (Hordeum vulgare)
Contig1383_s_at	Metallothionein-like protein 3B, putative
Contig5689_at	Mitochondrial carrier protein, putative
Contig2948_at	MULTIPROTEIN BRIDGING FACTOR 1A (MBF1A); DNA binding / transcription coactivator
HV14L22u_s_at	MULTIPROTEIN BRIDGING FACTOR 1A (MBF1A)DNA binding / transcription coactivator
Contig3972_at	NADH-cytochrome b5 reductase, putative
Contig9968_at	NADPH quinone oxidoreductase, putative
Contig13776_at	Nitrate reductase, putative
Contig6042_at	Nonspecific lipid transfer protein (Hordeum vulgare (Barley))
Contig6541_at	Nuclear protein, (Hordeum vulgare)
Contig12964_at	Nuclear transcription factor Y subunit B (Zea mays)
HVSMEf0005J23f_s_at	O-methyltransferase (Secale cereale (Rye))
Contig4910_at	O-methyltransferase family 2 protein
Contig4911_at	O-methyltransferase family 2 protein
Contig5038_at	O-methyltransferase family 2 protein
Contig5613_at	O-methyltransferase, putative
Contig5614_s_at	O-methyltransferase, putative
HW05E10u_at	O-methyltransferase, putative
Contig9507_at	Outer envelope protein, ion channel, putative, (Oryza sativa)
Contig5658_at	Oxidoreductase, zinc-binding dehydrogenase family protein
Contig5772_at	Oxidoreductase/ transcriptional repressor (Arabidopsis lyrata)
Contig3884_at	PDI-like protein (Zea mays)
Contig11697_at	Pentatricopeptide containing protein, / salt-inducible protein (Arabidopsis thaliana) / EMBRYO DEFECTIVE 2654 (Arabidopsis thaliana)
Contig14849_at	Peptidyl-prolyl cis-trans isomerase, FKBP-type, putative
Contig12969_s_at	Phosphatase-like (Oryza sativa (japonica cultivar-group))
Contig48_at	Phosphoglycerate kinase protein, putative
Contig670_at	Phosphosulfolactate synthase-related protein, putative
HVSMEc0019C19f_at	Photosystem II protein (Oryza sativa)
Contig4220_at	Phytochelatin synthetase (Triticum monococcum)
Contig1223_at	PLASMA MEMBRANE INTRINSIC PROTEIN 2A (PIP2A) water channel
HA25J20r_at	Plasma membrane intrinsic protein, (Oryza sativa)
Contig3409_at	Polyadenylate-binding protein family protein / PABP family protein
Contig6733_at	Prephenate dehydratase domain containing protein
Contig4774_s_at	Proline-rich family protein-like (Oryza sativa)
rbags14a14_at	Prolyl endopeptidase, (Oryza sativa)
Contig5924_s_at	Protein kinase homolog (Oryza sativa)
Contig5926_at	Protein kinase homolog (Oryza sativa)
Contig26476_at	Purple acid phosphatase, (Oryza sativa)
Contig2574_at	Pyrrolidone-carboxylate peptidase family protein
HVSMEg0001I10f_s_at	Ribosomal protein L28-like (Oryza sativa)
Contig308_x_at	Ribulose-1,5-bisphosphate carboxylase/oxygenase small subunit (Triticum aestivum)
Contig3496_at	RNA recognition motif family protein (Oryza sativa)
Contig6378_s_at	RNA-binding protein-like (Oryza sativa (japonica cultivar-group))
Contig5185_at	RNase S-like protein precursor (Hordeum vulgare)
Contig594_x_at	RuBisCO small subunit PW9
Contig4453_at	Ser/Thr protein phosphatase family protein, putative
HVSMEb0012C16r2_s_at	Ser/Thr protein phosphatase family protein, putative
rbaal11f18_at	Serine/threonine kinase-like protein (Oryza sativa)
Contig6362_s_at	Short chain alcohol dehydrogenase (Oryza sativa)
Contig23929_at	Short-chain alcohol dehydrogenase like protein
Contig4526_s_at	Short-chain dehydrogenase/reductase (SDR) family protein
Contig4527_x_at	Short-chain dehydrogenase/reductase (SDR) family protein
Contig1812_at	Small Ras-related GTP-binding protein (Triticum aestivum)
Contig2018_at	Soluble inorganic pyrophosphatase, putative
Contig4092_at	Spermidine synthase, putative
Contig4095_s_at	Spermidine synthase, putative
Contig1249_s_at	Stress responsive protein (Triticum aestivum) / Hydroxyproline-rich glycoprotein family protein (Arabidopsis thaliana)
Contig7425_at	Stress-inducible protein, putative
Contig10258_s_at	Temperature-induced lipocalin-2 (Hordeum vulgare)
Contig7007_s_at	THION15 - Plant thionin family protein precursor
Contig1582_x_at	THION9 - Plant thionin family protein precursor
Contig7486_at	Thylakoid lumenal 16.5 kDa protein, chloroplast precursor, putative
Contig4135_at	Thylakoid-bound Ascorbate Peroxidase encoding gene 5,8
HVSMEf0019H18r2_s_at	Tonoplast membrane integral protein (Oryza sativa)
HVSMEf0002J09r2_at	Transferase family protein, putative
Contig127_s_at	Tubulin/FtsZ domain containing protein, putative
Contig12677_at	tyrosine phosphatase-like protein (Oryza sativa)
HD05F08r_at	UDP-glucoronosyl and UDP-glucosyl transferase domain containing protein
HC02E04_T3_at	UDP-glycosyltransferase-like protein (Oryza sativa)
Contig10206_at	Unknown
Contig10206_s_at	Unknown
Contig10452_at	Unknown
Contig11618_at	Unknown
Contig12421_at	Unknown
Contig13409_at	Unknown
Contig15351_s_at	Unknown
Contig16604_at	Unknown
Contig3187_s_at	Unknown
Contig4063_at	Unknown
Contig4431_s_at	Unknown
Contig4489_s_at	Unknown
Contig7378_at	Unknown
Contig7690_at	Unknown
Contig9248_s_at	Unknown
Contig9256_s_at	Unknown
EBem08_SQ004_N04_at	Unknown
EBem09_SQ002_P17_s_at	Unknown
EBem10_SQ004_D16_at	Unknown
EBma03_SQ003_O14_at	Unknown
EBma05_SQ003_C16_s_at	Unknown
HI15L07r_s_at	Unknown
HK04I23r_at	Unknown
HU07L18r_s_at	Unknown
HVSMEa0005L24r2_s_at	Unknown
HVSMEb0002K02r2_s_at	Unknown
HVSMEf0013I09r2_at	Unknown
HVSMEl0011L15f2_s_at	Unknown
HY01N09u_at	Unknown
rbaal17b01_s_at	Unknown
rbaal31o13_x_at	Unknown
rbaal38f16_at	Unknown
rbags13d01_s_at	Unknown
rbags13e14_s_at	Unknown
rbags24o03_at	Unknown
Contig2243_at	Wheat aluminum induced protein wali 5 (Triticum aestivum)
Contig3750_at	Wound/stress protein, putative
Contig4486_at	Zinc finger (C2H2 type) family protein
Contig8233_s_at	Zinc finger protein, (Oryza sativa)

## Sheet: Cluster_9_annotation
Table S8. Cluster 9 contigs and annotations
Contig	Contig description / best match
Contig5371_at	Amine oxidase
Contig5371_s_at	Amine oxidase
HW09M17u_at	Apyrase (Atapy1) (Arabidopsis thaliana)
Contig1762_s_at	Auxin-repressed protein like-protein (Malus x domestica)
AJ250283_at	Calcium binding EF-hand protein (Hordeum vulgare)
Contig11913_at	Carboxypeptidase (Arabidopsis thaliana)
Contig2990_at	Chitinase (Hordeum vulgare)
Contig9000_at	Chloroplast nucleoid DNA-binding protein, cnd41 (Oryza sativa)
Contig8087_at	Galactokinase like protein (Arabidopsis thaliana)
Contig19065_at	glucan synthase-like 3 (Hordeum vulgare)
Contig1071_s_at	glycine rich protein (Hordeum vulgare)
rbags15p13_s_at	Jasmonate Induced Protein (Hordeum vulgare)
Contig2899_s_at	Jasmonate induced protein (Hordeum vulgare)
Contig1679_s_at	Jasmonate-induced protein (Hordeum vulgare)
Contig18746_at	Laccase (Oryza sativa)
HVSMEk0005A23r2_at	Legumain-like protease (Zea mays)
Contig23961_at	MATE efflux protein family protein (Oryza sativa)
Contig25699_at	Membrane protein (Arabidopsis thaliana)
Contig10449_at	Metal-dependent hydrolase-like protein (Oryza sativa)
Contig16901_at	Nodulin-26 (Oryza sativa)
Contig4111_at	nuclease I (Hordeum vulgare)
Contig22487_at	orf349 (Triticum aestivum) / DNA-dependent RNA polymerase (Vitis vinifera)
Contig10617_at	Patatin
Contig20326_at	Patatin (Arabidopsis thaliana)
Contig19644_at	Peroxidase (Hordeum vulgare)
HVSMEf0009A08r2_s_at	Peroxidase 2 (Hordeum vulgare)
EBro08_SQ010_F19_at	peroxidase precursor, , expressed
Contig3783_at	Physical impedance induced protein (Zea mays) / lipid transfer protein (LTP) family protein
Contig3783_s_at	Physical impedance induced protein (Zea mays) / lipid transfer protein (LTP) family protein
Contig21718_at	Polygalacturonase (Lycopersicon esculentum)
Contig2638_at	probable 1-aminocyclopropane-1-carboxylate oxidase (Oryza sativa)
Contig7967_at	protease inhibitor/seed storage/lipid transfer protein (LTP) family protein
Contig11844_at	Proteasome subunit
Contig25762_at	PVR3-like (Zea mays) / Non-specific lipid-transfer protein
HW03K15u_at	S-receptor kinase [Oryza sativa]
Contig13646_at	uknown
Contig14793_at	unknown
Contig19320_at	unknown
Contig22912_at	unknown
Contig3588_s_at	unknown
Contig372_s_at	unknown
Contig6996_at	unknown
Contig8319_at	unknown
EBem10_SQ004_P21_x_at	unknown
HVSMEg0015J02r2_s_at	unknown
rbaal14f06_s_at	VRN1 (MADS box gene)

## Sheet: Cluster_10_annotation
Table S8. Cluster 10 contigs and annotations
Contig	Contig description / best match
Contig2639_at	1-aminocyclopropane-1-carboxylate oxidase ACO1 (sorghum)
Contig7087_at	Alpha-amylase type A (Hordeum vulgare)
HU12N23u_s_at	B12D protein [Ipomoea batatas]
Contig11769_at	Beta-glucosidase isozyme 2 precursor (Oryza sativa)
HV_CEb0004G20r2_s_at	C2 domain-containing protein (Hordeum vulgare var. distichum)
Contig12649_at	Cell death associated protein (Oryza sativa)
Contig8896_s_at	Cysteine proteinase (Arabidopsis thaliana)
HW07D08u_s_at	Cysteine synthase
Contig17080_at	cytochrome P450-like protein (Oryza sativa)
HT05E09u_s_at	Cytosolic glutathione reductase
Contig2415_at	early embryogenesis protein (Oryza sativa)
Contig10898_at	early nodulin (Oryza sativa)
Contig22839_at	embryo-abundant protein EMB (Pisum sativum) / methyltransferase putative
Contig1298_at	Enolase 1 (2-phosphoglycerate dehydratase 1)
Contig10057_at	Esterase PIR7B (Oryza sativa)
Contig10057_s_at	Esterase PIR7B (Oryza sativa)
HE01O15u_at	extracellular dermal glycoprotein, / EDGP, putative
HS07I12u_s_at	FAD binding domain containing protein / Monooxygenase
Contig12286_s_at	FAD-linked oxidoreductase family (Arabidopsis thaliana)
Contig19330_at	GDSL-motif lipase/hydrolase family protein
Contig3155_s_at	germin-like protein / oxalate oxidase-like protein
Contig10860_at	GERMIN-LIKE PROTEIN 4 (GLP4), manganese ion binding (Oryza sativa)
HT09A14u_x_at	Glutathione transferase
HVSMEa0011L14r2_s_at	Glutathione transferase
Contig2248_at	glutathione-S-transferase (Hordeum vulgare)
Contig21640_at	glutathione-S-transferase 2 (Aegilops tauschii)
Contig21968_at	glutathione-S-transferase Cla47 (Triticum aestivum)
Contig8937_at	Glutathione-S-transferase Cla47 (Triticum aestivum)
Contig23510_at	glycosyl hydrolase family (Arabidopsis thaliana)
Contig22416_at	ids2 (Hordeum vulgare) / oxidoreductase, 2OG-Fe oxygenase family protein
Contig12916_s_at	IDS3 (Hordeum vulgare) / oxidoreductase, 2OG-Fe oxygenase family protein
D37796_at	Iron deficiency protein Ids3 (Hordeum vulgare)
Contig11149_at	Metallo-beta-lactamase-like (Oryza sativa)
Contig13968_at	Mlo3 (Hordeum vulgare)
Contig8490_at	Monooxygenase 2 (MO2) (Arabidopsis thaliana)
Contig19680_at	NADP-dependent oxidoreductase, putative
Contig10740_at	Nicochianamine synthase 2 (Hordeum vulgare)
AB011264_at	Nicochianamine synthase 3 (Hordeum vulgare)
Contig7288_at	Nicotianamine aminotransferase A (Hordeum vulgare)
Contig10741_at	Nicotianamine synthase 1 (Hordeum vulgare)
Contig21662_at	Nicotianamine synthase 1 (Oryza sativa)
AB019525_at	Nicotianamine synthase 7 (Hordeum vulgare)
Contig3995_s_at	Non-symbiotic hemoglobin (HORvu GLB1) (Nonlegume hemoglobin) (Hordeum vulgare)
Contig3841_at	N-rich protein (Zea mays)
Contig12031_at	ODDSOC2 (MADS box gene)
Contig3018_at	Oxalate oxidase 2 (Hordeum vulgare) / Germin-like protein
Contig1805_s_at	phenylalanine ammonia-lyase (Hordeum vulgare)
Contig634_at	Plant basic secretory protein (BSP) family protein
Contig3212_s_at	Polyamine oxidase / flavin containing polyamine oxidase (Hordeum vulgare)
HW03O22u_s_at	PR17d (Hordeum vulgare) / secretory protein
Contig9283_at	proline-rich polypeptide 6 [Zea mays]
Contig16924_at	auxin-responsive protein (Oryza sativa) / ATAUX2-11 (AUXIN INDUCIBLE 2-11); DNA binding / transcription factor
Contig14663_s_at	cytochrome P450 (Lolium rigidum)
rbaal1f07_s_at	endo-1,3;1,4-beta-D-glucanase [Oryza sativa (japonica cultivar-group)]
Contig11212_at	flavanone 3-hydroxylase (Oryza sativa)
Contig15951_at	glutathione S-transferase (Oryza sativa)
Contig5554_at	hydrolase (Oryza sativa)
Contig1019_at	Ribulose bisphosphate carboxylase activase B (Triticum aestivum)
Contig5058_x_at	RNase S-like protein (Hordeum vulgare)
Contig5059_s_at	RNase S-like protein (Hordeum vulgare)
Contig23272_at	serine acetyltransferase protein, putative, expressed
Contig15476_at	serine/threonine kinase-like protein (Oryza sativa)
Contig21324_at	Sister of ramosa 3 (Hordeum vulgare) / trehalose-6-phosphate phosphatase (Arabidopsis thaliana)
Contig12195_at	unknown
Contig13343_at	unknown
Contig13952_at	unknown
Contig14886_at	unknown
Contig15839_s_at	unknown
Contig18037_at	unknown
Contig9743_at	unknown
EBro03_SQ001_C05_at	unknown
HVSMEf0015C12f_at	unknown
Contig14507_at	Zinc-induced protein (Oryza sativa)
