# Supplementary material for: Transcriptome Analysis of the Vernalization Response in Barley (Hordeum vulgare) Seedlings
Source: PLoS One. 2011 Mar 9;6(3):e17900. doi: 10.1371/journal.pone.0017900 (PMC3052371; doi:10.1371/journal.pone.0017900)
Supplement: Table S8 — Contigs with altered expression in the leaves of barley plants after vernalization. (XLS) [file pone.0017900.s009.xls]

## Sheet: Post_vernalized
Table S8. Contigs with altered expression in the leaves of barley plants after vernalization
Contig	Annotation / Best Match	Fold Change	P.Value
HVSMEa0015E13r2_s_at	Cor14b protein precursor (Hordeum vulgare)	14.7664	2.61505e-07
baak1p18_s_at	Cold acclimation protein WCS19 (Triticum aestivum)	14.1989	2.15445e-11
AJ250283_at	Calcium binding EF-hand protein (Hordeum vulgare)	11.3854	0.000589642
Contig1570_s_at	THION9 - Plant thionin family protein precursor	6.30332	8.72623e-05
rbaal14f06_s_at	VRN1 (MADS box gene)	6.11866	2.62779e-09
Contig2305_at	Methyljasmonate-inducible lipoxygenase 2 (Hordeum vulgare)	5.48561	0.00182906
rbags15p13_s_at	Jasmonate Induced Protein (Hordeum vulgare)	5.43492	0.00147215
Contig11993_at	Unknown	3.47731	0.000110514
Contig14769_at	Unknown	3.08634	8.10795e-08
Contig20405_at	Oxidoreductase, short chain dehydrogenase/reductase family (Oryza sativa)	2.92096	1.29963e-07
Contig23795_at	Lipoxygenase, putative	2.7865	3.31936e-05
Contig21900_at	Unknown	2.54498	0.000139916
Contig10791_s_at	Citrate transporter protein, putative	2.40609	1.78266e-07
Contig3198_s_at	Unknown	2.39022	0.00202043
Contig6075_at	Phosphorylase domain containing protein, putative	2.37097	0.00149676
Contig12563_s_at	Chalcone synthase, putative	2.32969	3.77091e-05
Contig11173_at	Unknown	2.28443	1.68927e-05
Contig10151_s_at	Unknown	2.27379	0.000143888
Contig10745_at	Unknown	2.24995	1.18853e-05
rbaal22i06_at	Similar to Medicago truncatula MtN3 (Y08726) (Oryza sativa)	2.19094	0.00234735
Contig11920_s_at	Unknown	2.17954	4.53051e-05
Contig4391_s_at	Unknown	2.17706	6.90384e-06
Contig13103_at	Basic helix-loop-helix family protein, putative	2.1301	9.71134e-05
Contig8635_at	Vacuolar-sorting receptor precursor, putative	2.10802	8.05616e-05
Contig7004_at	Unknown	2.09261	3.5669e-06
Contig10150_at	LEA-like protein	2.08787	8.83775e-06
Contig20802_at	Legumin-like protein (Zea mays)	2.07943	7.39525e-06
Contig20735_at	Serine/threonine-protein kinase receptor precursor, putative	2.07129	1.447e-06
Contig24321_at	N-acetyltransferase and Transcription factor-like protein (Oryza sativa)	2.03226	0.000394805
Contig4997_s_at	Receptor-like kinase (Hordeum vulgare)	2.0287	1.16045e-05
Contig24662_at	Unknown	2.02791	0.00350304
Contig3212_s_at	Polyamine oxidase / flavin containing polyamine oxidase (Hordeum vulgare)	2.00554	0.0010474
HT11A06u_s_at	ATP sulfurylase (Zea mays)	2.00523	0.000245609
Contig13867_s_at	GDSL-like lipase/acylhydrolase, putative	1.99242	4.93927e-05
Contig2776_at	ATP sulfurylase (Zea mays)	1.99068	0.000890105
HA13O21r_s_at	Unknown	1.92654	0.000152578
Contig20987_at	Indole-3-glycerol phosphate lyase, chloroplast precursor, putative	1.90889	0.000672851
Contig17730_at	Unknown	1.9061	0.000145387
Contig12868_at	Unknown	1.90201	0.000132476
Contig14203_s_at	Unknown	1.90147	2.51957e-06
Contig23396_at	Unknown	1.87198	3.5638e-06
Contig13676_at	Glutaredoxin-like (Oryza sativa)	1.87023	6.31041e-05
Contig1337_s_at	Cold-regulated protein 2 (Hordeum vulgare)	1.86927	6.94771e-06
HVSMEl0007F21r2_s_at	Unknown	1.86856	0.000211532
Contig12793_at	Ribosomal protein L7/L12 C-terminal domain containing protein	1.85756	0.000846612
Contig12782_at	Leucoanthocyanidin dioxygenase (Zea mays)	1.85075	0.000222611
Contig20512_at	Unknown	1.83984	2.50141e-06
Contig11727_at	D-alanine--D-alanine ligase family, putative	1.83397	6.33784e-06
Contig2427_at	Acid phosphatase, putative (Hordeum vulgare)	1.82921	0.000321017
Contig6611_at	Phospholipase, putative	1.82475	8.82487e-05
Contig1679_s_at	Jasmonate-induced protein (Hordeum vulgare)	1.81288	0.000132958
Contig1778_s_at	H1 histone (Zea mays)	1.81125	6.31733e-05
Contig12216_at	DUF581 domain containing protein	1.80715	0.000891671
Contig2306_s_at	Methyljasmonate-inducible lipoxygenase 2 (Hordeum vulgare)	1.80684	0.000585353
Contig3807_at	Iron-sulfur cluster assembly complex protein (Oryza sativa)	1.79014	0.00133377
Contig3431_x_at	High molecular mass early light-inducible protein HV58, chloroplast precursor (ELIP)	1.76801	0.0044466
Contig7221_s_at	Ice recrystallization inhibition protein 2 precursor (Triticum aestivum)	1.7678	0.00487836
Contig20512_s_at	Unknown	1.76348	7.86796e-05
Contig7090_s_at	60 kDa chaperonin	1.75166	9.16559e-05
Contig20590_at	Unknown	1.74656	4.08568e-05
Contig13673_at	Pumilio-family RNA binding repeat domain containing protein	1.73943	0.00486856
Contig4389_at	MCA1 (mid1-complementing activity 1)	1.73195	1.66697e-05
EBma03_SQ003_L14_s_at	Unknown	1.72939	0.000289983
Contig6229_at	Ubiquitin carboxyl-terminal hydrolase domain containing protein	1.7285	0.00366036
Contig25322_at	Unknown	1.72251	8.3103e-06
Contig7525_at	Phospholipase A2, putative	1.71609	0.000858549
HW09P09u_s_at	Unknown	1.7159	3.88527e-05
Contig12951_at	Zinc finger helicase family protein, putative	1.71421	0.000101746
Contig18066_at	RRM-containing protein (Arabidopsis thaliana)	1.71384	0.000988449
Contig14233_at	Unknown	1.71082	1.07206e-05
Contig372_s_at	unknown	1.7007	0.000168742
Contig3502_at	Jasmonate-induced protein, putative	1.69656	5.84804e-05
HT11C04u_s_at	Senescence-associated protein, putative (Pisum sativum)	1.68949	8.7495e-06
Contig3675_at	Expansin precursor, putative	1.68725	0.000245005
Contig2433_s_at	Acid phosphatase, putative (Hordeum vulgare)	1.67842	0.00101505
Contig2900_at	Jasmonate induced protein (Hordeum vulgare)	1.66841	0.000462769
HV_CEb0015B10r2_at	Receptor-like protein kinase precursor, putative	1.66688	0.000621388
Contig2564_at	Asparagine synthetase, putative	1.65122	4.43072e-05
Contig2988_s_at	Thiol protease (Triticum aestivum)	1.64853	0.00103041
HVSMEb0008C05r2_at	Basic helix-loop-helix DNA-binding domain containing protein	1.6367	7.82506e-05
Contig20536_at	Unknown	1.63208	0.000408621
Contig13360_at	Unknown	1.62929	0.000102437
HVSMEn0009B02r2_at	Unknown	1.62885	0.000247062
Contig23161_at	Serine carboxypeptidase (Oryza sativa)	1.62055	0.000754301
Contig19065_at	glucan synthase-like 3 (Hordeum vulgare)	1.60351	0.000759425
Contig14289_at	Neurogenic locus notch protein precursor-like (Zea mays)	1.60195	0.000208357
Contig15103_at	Retrotransposon protein, putative, Ty1-copia subclass	1.59987	0.000185219
Contig20989_at	Palmitoyl-protein thioesterase (Oryza sativa)	1.59511	0.000184482
Contig10516_at	Unknown	1.59492	5.75363e-05
Contig2864_s_at	Beta-glucosidase homolog (Arabidopsis thaliana)	1.59079	0.000738364
Contig2133_s_at	MTN3 homolog (Oryza sativa)	1.58835	0.00062598
EBro02_SQ008_C12_s_at	Unknown	1.58307	0.00310524
Contig11424_at	Calcium-binding protein, putative	1.57707	0.000163357
HD04M06r_at	Cytoplasmic ribosomal protein L18 (Oryza sativa (japonica cultivar-group))	1.57577	0.00282016
Contig14789_at	Unknown	1.57242	0.000113077
Contig17276_at	ABC transporter, ATP-binding protein, putative	1.57113	0.00119752
S0000200069C03F1_at	Unknown	1.56566	1.46091e-05
Contig6059_at	MATH domain containing protein	1.56101	0.000427841
EBro08_SQ012_E16_at	Integral membrane protein, putative	1.55752	0.000101389
Contig24039_at	Unknown	1.55625	0.000113193
Contig11489_at	Wax synthase, putative	1.55266	0.000129484
rbags25h19_at	Unknown	1.55151	3.79577e-05
Contig18431_at	Unknown	1.55122	0.00015288
Contig19890_at	Avr9/Cf-9 rapidly elicited protein 65 (Nicotiana tabacum)	1.55094	0.000931774
Contig14046_at	Unknown	1.54936	0.00478562
Contig2434_at	Acid phosphatase, putative (Hordeum vulgare)	1.54081	0.000749103
Contig18873_at	S-locus-like receptor protein kinase, putative	1.54042	9.88492e-05
Contig11332_at	Major facilitator superfamily antiporter, putative	1.53844	0.00435121
HVSMEl0002L04r2_s_at	Unknown	1.53597	0.00355801
Contig5665_at	Cytochrome P450, putative	1.52867	0.00154737
Contig17882_at	Unknown	1.52478	0.000656361
Contig13867_at	GDSL-like lipase/acylhydrolase, putative	1.52162	9.59115e-05
Contig4560_at	Basic helix-loop-helix (bHLH) family protein	1.51989	0.00129047
Contig6953_at	Unknown	1.51799	0.000186095
Contig4143_at	Microtubule-severing protein / Katanin p80 WD40 repeat-containing subunit	1.51381	5.75654e-05
HU03A10u_at	Unknown	1.51296	0.00379625
Contig3063_x_at	Unknown	1.51154	0.000539399
rbags14a14_s_at	Prolyl endopeptidase (Zea mays)	1.51138	0.00136993
HVSMEa0009E14r2_at	Ribulose-1,5-bisphosphate carboxylase/oxygenase small subunit N-methyltransferase	1.50811	0.0033351
HI02P10u_at	Unknown	1.50739	0.000782823
HVSMEf0023D17f_s_at	Unknown	1.50691	0.000310407
Contig6733_at	Prephenate dehydratase domain containing protein	-1.51077	0.000985903
Contig7481_at	AP2 domain protein / DNA-binding protein RAV2-like (Oryza sativa)	-1.51135	0.00131831
AF442489_at	CRT/DRE binding factor 2 (Hordeum vulgare) / dehydration-responsive element-binding protein, putative	-1.51212	0.000110696
ChlorContig4_at	Photosystem I P700 chlorophyll a apoprotein A2, putative	-1.51313	0.000451221
HV_CEb0012H07r2_at	Unknown	-1.51428	0.000997813
X89023_x_at	Chlorophyll a/b-binding protein type I precursor (Hordeum vulgare)	-1.51522	0.000211609
HVSMEn0017L11f_at	Chlorophyll A-B binding protein, putative	-1.51793	0.000124329
Contig14925_at	DUF584 domain containing protein, putative	-1.51817	0.000485637
Contig6782_at	Fasciclin-like protein (Triticum aestivum)	-1.52109	0.000678129
Contig12031_at	ODDSOC2 (MADS box gene)	-1.52125	0.00318854
Contig11708_at	Cytochrome P450, putative	-1.52142	0.000797769
Contig14069_at	RAC-ROP-like G-protein (Hordeum vulgare)	-1.52512	0.000332229
HVSMEf0013I09r2_at	Unknown	-1.52564	0.00243643
Contig13062_at	Unknown	-1.52908	4.11357e-05
Contig7530_s_at	Chloroplast lipocalin (Hordeum vulgare)	-1.53336	0.0008683
Contig20580_at	Cysteine-rich repeat secretory protein 55 precursor, putative	-1.5342	3.90744e-05
Contig1803_at	Phenylalanine ammonia-lyase, putative	-1.53458	0.000217082
HV_CEb0010O21r2_at	Unknown	-1.5348	0.00186997
Contig20287_at	RING zinc finger protein-like (Zea mays)	-1.53753	0.00454752
Contig16221_at	UDP-glucuronate 4-epimerase, putative	-1.53808	0.000416378
Contig11882_at	Chloroplast 30S ribosomal protein S3, putative	-1.54585	0.00266537
Contig14392_at	Serine protease-like protein (Arabidopsis thaliana)	-1.5469	0.000358179
Contig23272_at	serine acetyltransferase protein, putative	-1.54922	0.000107003
Contig11252_at	BURP domain containing protein / Dehydration-responsive protein RD22-like (Oryza sativa)	-1.55123	0.00109818
Contig12623_at	Nodulin MtN3 family protein, putative	-1.55534	0.000392358
Contig25363_at	Cytokinin dehydrogenase precursor, putative	-1.55732	0.00117216
HVSMEn0021L12r2_at	Aspartic proteinase nepenthesin-1 precursor, putative	-1.56611	0.00445084
X17220.1_at	Phosphinothricin N-acetyltransferase	-1.56786	0.00169192
Contig2474_at	Unknown	-1.56786	0.000330284
Contig4209_at	Heat shock protein DnaJ, putative	-1.57577	0.00106013
HS07I12u_s_at	FAD binding domain containing protein / Monooxygenase	-1.58275	0.00372202
Contig16214_at	Male sterility protein, putative	-1.58325	0.000761358
HV12E23u_at	Cysteine synthase (Oryza sativa (Rice))	-1.58422	0.00377112
Contig16826_at	Unknown	-1.58432	0.0025071
Contig418_at	Chlorophyll A-B binding protein, putative	-1.58598	0.000169795
Contig6042_at	Nonspecific lipid transfer protein (Hordeum vulgare (Barley))	-1.59162	0.000398617
S0001100150B08F1_s_at	Glucose-6-phosphate/phosphate-translocator precursor (Zea mays)	-1.59445	0.00101257
Contig15641_at	Unknown	-1.59971	0.000702759
Contig8466_at	Leucine-rich repeat protein LRP (Oryza sativa)	-1.60167	0.001237
HV_CEb0010H17r2_at	Aspartic proteinase nepenthesin-2 precursor, putative	-1.6125	2.64131e-05
Contig2503_s_at	Auxin-responsive protein IAA30 (Oryza sativa)	-1.61375	0.000135933
Contig5378_at	Phosphate/phosphate translocator, putative	-1.61854	0.00178459
Contig5394_at	DUF581 domain containing protein	-1.61966	4.38115e-05
HB22L02r_at	Cytochrome P450-like protein (Oryza sativa)	-1.62663	0.00406678
Contig8424_s_at	Senescence-associated protein-like (Oryza sativa)	-1.62979	0.000606064
Contig347_s_at	Chlorophyll a/b-binding protein WCAB precursor (Triticum aestivum)	-1.63052	0.000105475
HZ40F21r_at	Ribulose bisphosphate carboxylase large chain precursor, putative	-1.63125	0.000707233
Contig2670_s_at	Xyloglucan endotransglycosylase (Hordeum vulgare)	-1.63729	6.16433e-05
Contig10919_s_at	Nodulin (Oryza sativa)	-1.64844	2.61743e-05
HS16K21u_at	DNA binding protein RAV2 (REGULATOR OF THE ATPASE OF THE VACUOLAR MEMBRANE) (Oryza sativa)	-1.65094	0.00195517
HVSMEc0005H22f_x_at	Chloroplast hypothetical protein (Zea mays)	-1.65669	3.45261e-05
Contig8466_s_at	Leucine-rich repeat protein LRP (Oryza sativa)	-1.65888	4.27396e-05
Contig11285_at	Phosphate carrier protein, mitochondrial precursor, putative	-1.66159	2.47484e-05
EBem10_SQ002_L14_s_at	Unknown	-1.66637	0.0017729
HZ01K16u_s_at	Unknown	-1.66699	5.89724e-05
baak1b18_at	Chlorophyll A-B binding protein 3C, chloroplast precursor (LHCII type I CAB-3C) (LHCP)	-1.66856	1.05244e-05
HVSMEc0015H24f_at	NADPH-dependent oxidoreductase, putative	-1.66925	3.63149e-05
HE01O15u_at	extracellular dermal glycoprotein, / EDGP, putative	-1.67314	0.000360203
HS18B10u_s_at	Unknown	-1.67463	0.00339141
Contig25228_at	Permease domain containing protein, putative	-1.67775	0.00379848
Contig4346_at	Dehydrogenase, putative	-1.67836	0.00210793
Contig2347_at	Beta-glucosidase (Oryza sativa)	-1.68227	7.70271e-05
HVSMEf0015C12f_at	unknown	-1.68355	0.00113207
Contig8740_at	Asparaginase (Hordeum vulgare)	-1.69706	1.52458e-05
Contig13385_s_at	Unknown	-1.69814	0.000522703
HVSMEc0003N06f_x_at	Chloroplast hypothetical protein (Zea mays)	-1.70717	0.000408844
Contig13457_s_at	Unknown	-1.71445	0.00108999
ChlorContig17_s_at	Chloroplast 50S ribosomal protein L2, putative	-1.71836	0.00226772
Contig5059_s_at	RNase S-like protein (Hordeum vulgare)	-1.72786	0.000593698
Contig16188_at	Unknown	-1.73192	4.93874e-05
Contig8467_at	Glycine rich protein - (Cenchrus ciliaris)	-1.73922	0.00018532
Contig6582_at	Phosphate-induced protein 1 conserved region domain containing protein	-1.73967	0.00210539
Contig628_x_at	chlorophyll a-b binding protein 2 (Zea mays)	-1.74037	1.7188e-05
HW03O22u_s_at	PR17d (Hordeum vulgare) / secretory protein	-1.74787	0.00307029
Contig24534_at	SAM dependent carboxyl methyltransferase, putative	-1.7493	0.000511359
HS17I17u_s_at	Unknown	-1.75508	4.81855e-05
HVSMEf0016E23r2_s_at	Transferase family domain containing protein	-1.77005	1.14972e-05
Contig8578_at	Basic helix-loop-helix family protein, putative	-1.7704	0.000101512
Contig17974_at	Heavy metal-associated domain containing protein	-1.77413	0.000303863
Contig2768_s_at	Germin-like protein 1 precursor (Hordeum vulgare)	-1.77487	4.24055e-05
HVSMEg0016P19f_x_at	Unknown	-1.78147	0.000114698
Contig9743_at	unknown	-1.7917	0.00160639
Contig4337_at	Peroxidase precursor, putative	-1.80335	0.000446781
Contig6799_at	Cinnamoyl CoA reductase (Hordeum vulgare)	-1.80536	0.000306378
Contig1216_s_at	Aquaporin protein, putative	-1.8227	4.54671e-05
Contig3981_at	Haloacid dehalogenase-like hydrolase family protein, putative	-1.85994	1.5745e-05
HVSMEf0005J23f_s_at	O-methyltransferase (Secale cereale (Rye))	-1.86541	0.00374389
rbaal41j07_at	Sodium-dicarboxylate cotransporter, putative (Oryza sativa)	-1.87381	6.51677e-05
HVSMEb0010E16r2_s_at	Very-long-chain fatty acid condensing enzyme CUT1, putative (Oryza sativa)	-1.87959	1.40066e-05
Contig8578_s_at	Basic helix-loop-helix family protein, putative	-1.88145	2.34578e-05
baak1b18_x_at	Chlorophyll A-B binding protein 3C, chloroplast precursor (LHCII type I CAB-3C) (LHCP)	-1.89529	1.61564e-05
Contig433_x_at	Chlorophyll A-B binding protein, putative	-1.89677	1.71522e-05
Contig2769_s_at	Adenosine diphosphate glucose pyrophosphatase precursor (Triticum aestivum)	-1.90283	8.32268e-07
Contig594_x_at	RuBisCO small subunit PW9	-1.93922	6.55292e-05
Contig8467_x_at	Glycine rich protein - (Cenchrus ciliaris)	-1.94857	7.95411e-05
Contig11207_at	Cytochrome P450, putative	-1.98814	0.00288257
Contig15978_at	Uridylyl transferase-like (Oryza sativa)	-2.0001	3.86789e-05
Contig2669_at	Xyloglucan endotransglycosylase (Hordeum vulgare)	-2.02935	0.000239396
Contig18233_at	Cytochrome P450 (Lolium rigidum)	-2.05093	0.000784426
HVSMEm0015M15r2_s_at	Phenylalanine ammonia-lyase (Hordeum vulgare (Barley))	-2.07631	2.10252e-05
Contig19855_s_at	Beta-amyrin synthase (Avena strigosa)	-2.08254	0.000255775
Contig17624_at	Sodium-dicarboxylate cotransporter, putative (Oryza sativa)	-2.10067	0.000374454
Contig841_x_at	Chlorophyll A-B binding protein, putative	-2.1089	1.02956e-05
Contig2504_at	IAA13 - auxin-responsive Aux/IAA family member (Zea mays)	-2.14095	0.000352194
Contig17135_s_at	Unknown	-2.14207	0.000443473
Contig5487_s_at	Unknown	-2.16583	1.13534e-05
HVSMEn0019L21f_at	HvCBF9 (Hordeum vulgare)	-2.27176	0.000698923
Contig617_x_at	Chlorophyll A-B binding protein, putative	-2.38036	3.24201e-06
Contig5737_s_at	Unknown	-2.40353	0.000172176
Contig12147_at	phosphate-induced protein 1 conserved region domain containing protein	-2.40531	0.000114513
Contig828_s_at	Chlorophyll A-B binding protein, putative	-2.50704	2.00996e-05
HVSMEg0002E24r2_s_at	phi-1 (Nicotiana tabacum)	-2.54056	0.000526126
Contig2113_at	Peroxidase precursor, putative	-2.60612	3.37037e-07
Contig4621_at	Cold acclimation protein WCOR518 (proline rich protein homolog) (Triticum aestivum)	-2.6273	0.000981345
Contig16113_at	DUF584 domain containing protein, putative	-2.73359	0.000349468
Contig3017_at	Oxalate oxidase precursor (Hordeum vulgare)	-2.83113	4.37978e-05
Contig1012_s_at	Chlorophyll A-B binding protein, putative	-2.99622	1.03697e-06
Contig422_at	Chlorophyll a/b-binding protein WCAB precursor (Triticum aestivum)	-3.00851	0.000593912
Contig432_x_at	Chlorophyll A-B binding protein, putative	-3.1923	2.365e-06
baak16l04_x_at	Chlorophyll A-B binding protein 25, chloroplast precursor (LHCII type I CAB-25) (LHCP)	-4.09366	6.56222e-07
HVSMEb0004L16r2_at	Xyloglucan endotransglycosylase (Hordeum vulgare (Barley))	-4.35998	2.845e-05
Contig2673_at	Xyloglucan endotransglycosylase (Hordeum vulgare)	-6.23894	7.8808e-07
Contig2670_x_at	Xyloglucan endotransglycosylase (Hordeum vulgare)	-7.08668	7.28118e-07
