# Supplementary material for: Transcriptome Analysis of the Vernalization Response in Barley (Hordeum vulgare) Seedlings
Source: PLoS One. 2011 Mar 9;6(3):e17900. doi: 10.1371/journal.pone.0017900 (PMC3052371; doi:10.1371/journal.pone.0017900)
Supplement: Table S9 — Contigs represented in primary cluster analysis with altered expression in the leaves of barley plants after vernalization. (XLS) [file pone.0017900.s010.xls]

## Sheet: Sheet1
Table S9. Contigs represented in primary cluster analysis with altered expression in the leaves of barley plants after vernalization
Cluster_1_contigs	Annotation / Best Match	Fold Change	P.Value
Contig10791_s_at	Citrate transporter protein, putative	2.40609	1.78266e-07
Contig3807_at	Iron-sulfur cluster assembly complex protein (Oryza sativa)	1.79014	0.00133377
Contig13673_at	Pumilio-family RNA binding repeat domain containing protein	1.73943	0.00486856
Contig5665_at	Cytochrome P450, putative	1.52867	0.00154737
Contig7481_at	AP2 domain protein / DNA-binding protein RAV2-like (Oryza sativa)	-1.51135	0.00131831
HB22L02r_at	Cytochrome P450-like protein (Oryza sativa)	-1.62663	0.00406678
Cluster_2_contigs	Annotation / Best Match	Fold Change	P.Value
Contig15103_at	Retrotransposon protein, putative, Ty1-copia subclass	1.59987	0.000185219
Contig20287_at	RING zinc finger protein-like (Zea mays)	-1.53753	0.00454752
Contig2673_at	Xyloglucan endotransglycosylase (Hordeum vulgare)	-6.23894	7.8808e-07
Cluster_3_contigs	Annotation / Best Match	Fold Change	P.Value
Contig24662_at	Unknown	2.02791	0.00350304
Contig3431_x_at	High molecular mass early light-inducible protein HV58, chloroplast precursor (ELIP)	1.76801	0.0044466
Contig11708_at	Cytochrome P450, putative	-1.52142	0.000797769
Contig16826_at	Unknown	-1.58432	0.0025071
Contig347_s_at	Chlorophyll a/b-binding protein WCAB precursor (Triticum aestivum)	-1.63052	0.000105475
Contig17135_s_at	Unknown	-2.14207	0.000443473
HVSMEn0019L21f_at	HvCBF9 (Hordeum vulgare)	-2.27176	0.000698923
Cluster_4_contigs	Annotation / Best Match	Fold Change	P.Value
HW09P09u_s_at	Unknown	1.7159	3.88527e-05
Contig2864_s_at	Beta-glucosidase homolog (Arabidopsis thaliana)	1.59079	0.000738364
Contig2133_s_at	MTN3 homolog (Oryza sativa)	1.58835	0.00062598
Contig4560_at	Basic helix-loop-helix (bHLH) family protein	1.51989	0.00129047
Contig17974_at	Heavy metal-associated domain containing protein	-1.77413	0.000303863
Cluster_5_contigs	Annotation / Best Match	Fold Change	P.Value
HVSMEa0015E13r2_s_at	Cor14b protein precursor (Hordeum vulgare)	14.7664	2.61505e-07
baak1p18_s_at	Cold acclimation protein WCS19 (Triticum aestivum)	14.1989	2.15445e-11
Contig10151_s_at	Unknown	2.27379	0.000143888
Contig7004_at	Unknown	2.09261	3.5669e-06
Contig10150_at	LEA-like protein	2.08787	8.83775e-06
Contig1337_s_at	Cold-regulated protein 2 (Hordeum vulgare)	1.86927	6.94771e-06
HS16K21u_at	DNA binding protein RAV2 (REGULATOR OF THE ATPASE OF THE VACUOLAR MEMBRANE) (Oryza sativa)	-1.65094	0.00195517
Contig8740_at	Asparaginase (Hordeum vulgare)	-1.69706	1.52458e-05
Contig4621_at	Cold acclimation protein WCOR518 (proline rich protein homolog) (Triticum aestivum)	-2.6273	0.000981345
Contig422_at	Chlorophyll a/b-binding protein WCAB precursor (Triticum aestivum)	-3.00851	0.000593912
Cluster_6_contigs	Annotation / Best Match	Fold Change	P.Value
Contig6611_at	Phospholipase, putative	1.82475	8.82487e-05
Cluster_7_contigs	Annotation / Best Match	Fold Change	P.Value
rbaal22i06_at	Similar to Medicago truncatula MtN3 (Y08726) (Oryza sativa)	2.19094	0.00234735
Contig12868_at	Unknown	1.90201	0.000132476
Contig7221_s_at	Ice recrystallization inhibition protein 2 precursor (Triticum aestivum)	1.7678	0.00487836
Contig12951_at	Zinc finger helicase family protein, putative	1.71421	0.000101746
HT11C04u_s_at	Senescence-associated protein, putative (Pisum sativum)	1.68949	8.7495e-06
Contig4143_at	Microtubule-severing protein / Katanin p80 WD40 repeat-containing subunit	1.51381	5.75654e-05
Cluster_8_contigs	Annotation / Best Match	Fold Change	P.Value
Contig11424_at	Calcium-binding protein, putative	1.57707	0.000163357
Contig6733_at	Prephenate dehydratase domain containing protein	-1.51077	0.000985903
HVSMEf0013I09r2_at	Unknown	-1.52564	0.00243643
Contig6042_at	Nonspecific lipid transfer protein (Hordeum vulgare (Barley))	-1.59162	0.000398617
HVSMEf0005J23f_s_at	O-methyltransferase (Secale cereale (Rye))	-1.86541	0.00374389
Contig2769_s_at	Adenosine diphosphate glucose pyrophosphatase precursor (Triticum aestivum)	-1.90283	8.32268e-07
Contig594_x_at	RuBisCO small subunit PW9	-1.93922	6.55292e-05
Contig18233_at	Cytochrome P450 (Lolium rigidum)	-2.05093	0.000784426
Cluster_9_contigs	Annotation / Best Match	Fold Change	P.Value
AJ250283_at	Calcium binding EF-hand protein (Hordeum vulgare)	11.3854	0.000589642
rbaal14f06_s_at	VRN1 (MADS box gene)	6.11866	2.62779e-09
rbags15p13_s_at	Jasmonate Induced Protein (Hordeum vulgare)	5.43492	0.00147215
Contig1679_s_at	Jasmonate-induced protein (Hordeum vulgare)	1.81288	0.000132958
Contig372_s_at	unknown	1.7007	0.000168742
Contig19065_at	glucan synthase-like 3 (Hordeum vulgare)	1.60351	0.000759425
Cluster_10_contigs	Annotation / Best Match	Fold Change	P.Value
Contig3212_s_at	Polyamine oxidase / flavin containing polyamine oxidase (Hordeum vulgare)	2.00554	0.0010474
Contig12031_at	ODDSOC2 (MADS box gene)	-1.52125	0.00318854
Contig23272_at	serine acetyltransferase protein, putative	-1.54922	0.000107003
HS07I12u_s_at	FAD binding domain containing protein / Monooxygenase	-1.58275	0.00372202
HE01O15u_at	extracellular dermal glycoprotein, / EDGP, putative	-1.67314	0.000360203
HVSMEf0015C12f_at	unknown	-1.68355	0.00113207
Contig5059_s_at	RNase S-like protein (Hordeum vulgare)	-1.72786	0.000593698
HW03O22u_s_at	PR17d (Hordeum vulgare) / secretory protein	-1.74787	0.00307029
Contig9743_at	unknown	-1.7917	0.00160639
