# Supplementary material for: Transcriptome Analysis of the Vernalization Response in Barley (Hordeum vulgare) Seedlings
Source: PLoS One. 2011 Mar 9;6(3):e17900. doi: 10.1371/journal.pone.0017900 (PMC3052371; doi:10.1371/journal.pone.0017900)
Supplement: Table S10 — A core set of low-temperature responsive contigs in barley. (XLS) [file pone.0017900.s011.xls]

## Sheet: Core cold contigs
Table S10. A core set of low-temperature responsive contigs in barley
log2FC equals fold change in expression level on a log 2 scale
Average (avg) expression levels (RMA normalization) are shown for short term cold (ST), Prolonged cold (PLC) and Post prolonged cold (POC) seedling treatments.
Contig	Dicktoo_Chill_logFC	Dicktoo_freeze_logFC	Bonus_Cold_LogFC	Control_avg	ST_avg	PLC_avg	POC_avg	Annotation
Contig2495_s_at	-2.76657	-3.01728	-2.18526	1661.82	478.415	386.372	1043.49	Vacuolar invertase [Triticum aestivum]
Contig4701_at	-2.25531	-2.09731	-3.96758	50.0029	23.6685	19.319	52.9594	Wound-responsive protein, / DNA-binding protein DSP1
Contig2493_s_at	-2.17133	-2.2144	-2.03133	1015.32	264.752	231.85	625.584	Beta-fructofuranosidase (Triticum aestivum)
Contig23584_at	-1.98435	-2.02571	-1.605	181.003	77.2592	82.8064	171.387	Unknown
Contig5630_at	-1.901	-2.00178	-1.70885	171.063	68.4366	53.0157	141.644	Unknown
Contig16592_at	-1.82741	-2.50292	-1.73585	324.127	86.0471	83.6656	235.707	Dynein light chain type 1 domain containing protein
Contig4011_at	-1.792	-2.20503	-1.5708	813.72	337.694	72.978	589.955	Inositol oxygenase, putative
Contig3212_s_at	-1.56044	-3.95324	-4.11063	181.961	87.1409	29.5862	38.7632	Polyamine oxidase (Hordeum vulgare)
Contig7434_at	1.3678	2.37117	2.49783	292.927	611.738	596.596	313.018	Proteasome-related, / 26S proteasome non-ATPase regulatory subunit, (Ricinus communis)
Contig6505_at	1.39521	1.43317	4.05939	322.057	4333.57	4052.52	1625.56	Low temperature-induced protein (Hordeum vulgare) / Stress-induced hydrophobic peptide (Populus trichocarpa)
Contig6173_at	1.39573	1.93307	1.52883	293.295	1144.39	1044.56	439.397	P-type ATPase (Hordeum vulgare)
Contig4520_at	1.4056	1.84683	2.44313	102.532	1378.14	778.293	471.715	Cold acclimation protein WCOR615 (Triticum aestivum)
Contig11213_at	1.42013	3.04968	1.5573	87.9111	315.336	308.695	137.511	Unknown
Contig13719_at	1.5172	2.46182	4.30203	47.5425	130.281	94.9034	56.3479	Unknown
Contig6752_s_at	1.58004	3.22234	3.50802	150.808	2374.78	1081.17	427.915	Unknown
HV06O23u_at	1.64167	2.91647	1.61585	148.856	416.289	325.438	195.713	Cleavage and polyadenylation specificity factor subunit 5, putative
Contig1337_s_at	1.68073	2.0041	6.31996	1467.44	3349.43	5365.03	3185.39	Cold-regulated protein 2 (Hordeum vulgare)
Contig2855_at	1.76978	2.34171	2.79477	1076.73	3677.95	2216.59	1459.33	Dehydrin; DHN8 (Hordeum vulgare]
Contig4621_at	1.78488	2.03278	4.39022	1660.77	4596.56	6813.12	4511.14	Cold acclimation protein WCOR518 (proline rich protein homolog) (Triticum aestivum)
Contig13656_at	1.82746	3.4095	4.0078	647.023	2790	1388.77	900.626	Unknown
Contig3810_s_at	1.86637	2.24623	1.90164	166.283	738.341	401.44	200.981	Glycosyl transferase 8 domain containing protein, putative
Contig11076_at	1.88581	2.74208	3.61488	388.592	2463.33	1035.83	718.172	Nuclease (Oryza sativa]
Contig3112_at	1.91202	1.92896	4.89037	967.679	6666.78	6227.12	3006.11	Cold acclimation protein WCOR413 (Triticum aestivum)
Contig943_s_at	1.98593	2.90215	2.8012	222.002	1135	1416.87	353.899	Metallothionein-like protein(Hordeum vulgare)
Contig3810_at	2.19179	2.75433	1.77698	153.53	851.258	496.805	164.431	Galactinol synthase (Triticum aestivum)
Contig16582_at	2.35011	2.96138	3.2106	1087.83	2587.14	2930.89	2576.53	Unknown
Contig8641_at	2.39738	2.77463	1.66067	214.295	620.629	504.285	278.177	Phosphoethanolamine cytidylyltransferase (Hordeum vulgare)
Contig11397_s_at	2.58163	3.08386	2.32651	88.9984	1454.72	885.75	484.993	Unknown
Contig7003_at	2.60014	3.40271	4.61523	78.4813	490.106	275.273	177.884	Unknown
Contig2738_s_at	2.61903	3.40321	2.60766	141.124	317.201	372.485	203.39	Beta-glucosidase (Musa acuminata)
Contig6751_at	2.6217	3.59998	3.52165	40.4632	505.039	470.449	61.8681	LEA (Hordeum vulgare)
HV_CEb0007N06r2_at	2.80823	4.65597	4.91928	27.8714	148.495	121.719	33.3921	Aquaporin protein, putative
Contig12748_at	2.81626	3.9526	5.17847	69.9126	3469.12	689.448	241.651	Unknown
Contig7004_at	2.86233	4.00911	3.43037	13.5752	40.1535	27.3071	18.9021	Unknown
Contig10151_s_at	2.91184	3.32906	4.1044	523.187	3987.9	3848.96	2405.9	Unknown
Contig4281_s_at	2.91796	3.65685	2.34542	79.0761	1934.77	358.481	122.492	Cold-regulated protein (Hordeum vulgare] / phosphatidylethanolamine-binding protein
Contig6933_s_at	2.93115	3.61907	3.67539	607.33	1245.8	2712.14	1525.49	Defensin (Triticum aestivum)
Contig11396_at	3.12901	4.30939	3.42326	25.5172	377.585	220.311	101.677	LEA (Hordeum vulgare)
Contig11241_at	3.19021	5.41745	3.3935	70.5986	193.492	148.892	116.731	Apoplastic invertase 1 (Hordeum vulgare)
Contig1335_at	3.55872	4.65618	5.95522	108.989	315.521	490.443	93.9194	BLT14.2 protein (Hordeum vulgare) / Low temperature induced protein
Contig4760_s_at	3.61505	5.1814	5.84686	104.638	2639.03	995.861	156.198	Dehydrin (Triticum turgidum) / Late embryogenesis abundant protein LEA14-A (Oryza sativa)
Contig10150_at	3.7221	4.08353	5.90038	332.695	3291.09	3051.9	1708.87	LEA-like
Contig2812_at	4.12533	4.65064	2.91834	81.1974	1872.39	2403.65	821.461	Cold-responsive LEA/RAB-related COR protein
Contig19953_at	4.1532	5.82625	7.79651	67.143	710.266	2238.65	106.386	Acclimation protein (Secale cereale)
Contig3668_at	4.71713	5.61032	6.91599	94.8984	692.183	2148	251.063	Ice recrystallisation inhibition protein (Lolium perenne)
Contig3814_at	4.76638	4.88523	5.33632	338.609	2261.89	2165.72	431.071	Delta l pyrroline-5-carboxylate synthetase (Oryza sativa)
Contig6859_at	4.94231	5.64578	8.73645	15.4827	162.465	348.731	67.9828	Low temperature induced protein (Hordeum vulgare)
Contig7221_s_at	5.10865	6.43009	6.98075	258.928	790.371	2017.07	532.562	Ice recrystallization inhibition protein-like protein (Lolium perenne)
AF069331_s_at	5.26982	5.81068	7.15797	148.434	2179.91	3582.89	631.521	Low temperature induced protein (Hordeum vulgare)
HVSMEa0015E13r2_s_at	6.05784	6.04275	7.31512	62.1502	3019.94	5344.58	1007.57	Cor14b protein precursor (Hordeum vulgare)
Contig3670_at	6.1952	6.88222	7.91284	70.3554	1205.47	3243.12	259.006	Ice recrystallization inhibition protein 1 (Triticum aestivum)
Contig1717_s_at	6.5331	6.9474	8.153	51.2564	2092.08	2532.63	160.914	Dehydrin 5 (Hordeum vulgare)
Contig24850_at	6.55857	7.75011	7.48534	24.1998	226.558	196.286	128.706	Ice recrystallization inhibition protein 2 precursor (Triticum aestivum)
baak1p18_s_at	6.67237	7.03176	8.21842	30.5556	516.354	429.783	274.705	Cold acclimation protein WCS19 (Triticum aestivum)
HVSMEa0006I22r2_s_at	8.29569	8.42131	9.16412	17.872	4018.73	4192.75	282.068	Dehydrin 5 (Hordeum vulgare)
