# Supplementary material for: Transcriptome Analysis of the Vernalization Response in Barley (Hordeum vulgare) Seedlings
Source: PLoS One. 2011 Mar 9;6(3):e17900. doi: 10.1371/journal.pone.0017900 (PMC3052371; doi:10.1371/journal.pone.0017900)
Supplement: Table S11 — Contigs omitted from top the ten main clusters. (XLS) [file pone.0017900.s012.xls]

## Sheet: Sheet1
Table S11 Contigs omitted from top the ten main clusters
(Differentially Expressed contigs from Tables S1-S6 that did not group with the top ten clusters)
Normalized expression values for 12 seedling samples are presented
	con1	con2	con3	short1	short2	short3	prol.1	prol.2	prol.3	post1	post2	post3
AJ303111_s_at	8.35814	8.54951	8.24749	9.55803	9.30472	9.33192	8.00485	8.37782	7.04662	9.26306	8.82853	8.91635
baak16l04_x_at	7.98219	6.98794	6.7163	10.1143	9.13528	10.175	8.19971	8.52759	5.84467	10.0118	9.58358	8.97123
baak1b18_x_at	6.48283	6.82793	6.57373	6.98642	6.55732	6.90086	6.611	6.43738	5.53396	7.48006	7.25985	7.00068
baak21d06_s_at	8.51255	8.51578	8.55116	8.87214	8.34899	8.5506	7.60658	7.96332	6.73225	8.73885	8.68373	8.22686
baak38i16_s_at	8.53386	8.5815	8.26588	8.39769	8.14116	8.52579	7.85941	7.78619	6.99882	8.51347	8.83107	8.46933
baak46p14_s_at	11.0831	11.0348	11.0784	11.1911	10.8605	11.1874	10.3675	10.7132	9.27337	11.467	11.3646	11.1745
ChlorContig11_s_at	9.79921	9.20114	10.3487	9.45983	8.91576	9.18672	8.89577	9.24348	8.27894	11.0878	10.7371	9.14059
ChlorContig11_x_at	9.47946	9.05628	10.0707	9.31999	8.84184	8.96984	8.75917	9.19159	8.19356	10.9001	10.4302	8.88238
ChlorContig9_at	12.8648	12.6161	13.2077	12.3745	11.982	12.0605	11.9223	12.3862	11.077	13.5681	13.4293	12.596
Contig10082_at	6.2367	6.35367	6.81855	7.17424	7.54232	7.73161	6.67963	6.682	6.7219	6.4517	6.42951	6.62101
Contig10096_at	7.32629	8.10783	7.78369	7.28825	8.07171	8.73344	5.86066	6.05317	6.81393	7.78475	7.31394	7.1907
Contig1012_s_at	7.94748	7.41873	7.42964	9.32374	8.82126	9.55381	9.28713	9.62226	7.34636	9.69991	9.1161	8.90874
Contig1013_s_at	10.4492	10.424	10.597	10.5442	9.89501	10.295	9.14394	9.47362	7.10652	11.2822	10.9691	10.3919
Contig10134_s_at	8.13339	8.01292	8.18302	9.46208	8.95772	9.34438	8.78836	8.4725	8.94631	8.93939	8.94952	8.50852
Contig10254_s_at	8.795	8.58436	8.80646	8.03323	8.05099	8.04334	8.33211	8.51712	8.22989	8.82193	9.14228	9.25823
Contig10261_s_at	12.202	12.0427	12.2756	12.2666	12.2144	11.8716	11.0066	10.621	11.563	11.9201	11.8233	11.9845
Contig10360_at	8.12702	7.90077	8.01938	9.45921	9.36791	9.5049	8.37045	8.80484	7.51546	8.82138	8.57659	8.7193
Contig1037_s_at	6.2555	6.33472	6.21342	7.45914	7.47242	8.03925	7.09508	6.66931	7.28641	6.63946	6.87963	6.66519
Contig10407_at	6.7916	6.70349	7.32872	7.47935	7.73276	7.68953	6.6925	6.47584	6.98376	6.56207	6.25641	7.06351
Contig10472_at	9.44958	9.89316	9.94386	10.063	10.5055	10.656	9.14226	9.16317	9.35622	9.71806	9.5077	9.65085
Contig10689_at	7.65228	7.66368	7.54779	8.00266	8.08732	8.19871	8.67041	8.29719	8.97959	7.74683	7.81261	7.69659
Contig10712_at	9.10432	9.27044	9.25487	9.78868	9.3399	9.70834	8.58843	9.12821	7.69041	9.40445	9.51401	9.23773
Contig10749_at	9.76553	9.87336	9.8514	10.3935	10.0479	10.1938	9.4284	9.72029	8.29405	9.87576	9.77518	9.50197
Contig10756_at	9.21369	9.08599	8.91211	9.331	9.62336	10.0316	8.2534	7.55759	8.56691	8.30559	7.82042	8.2334
Contig10756_x_at	8.49999	8.34317	8.28147	8.71009	9.07348	9.28484	7.78108	6.79981	7.90018	7.80999	7.16116	7.53916
Contig10764_at	6.93698	7.02379	6.66992	6.8431	6.63986	6.65154	7.68276	7.96881	7.97495	6.92808	7.04652	7.11158
Contig10890_s_at	6.49248	6.35777	6.90699	7.977	7.7833	7.86665	7.40222	7.46039	7.76415	7.23583	7.25465	7.01176
Contig10963_at	9.51244	9.33858	9.19462	8.6816	8.53078	8.10659	7.82682	7.95237	7.90094	8.53462	8.7245	8.86537
Contig11163_s_at	9.05337	9.27555	9.36123	9.84138	9.60442	9.8214	8.88083	9.11523	8.16444	9.18908	8.99169	8.86687
Contig11207_at	8.3433	8.8918	8.70246	8.90223	8.85299	8.42872	7.73698	8.00117	6.30919	7.78797	7.83704	7.50336
Contig11252_at	10.738	10.8554	10.6752	10.3932	10.4998	10.0306	9.80628	10.2075	9.17569	10.0047	10.0002	9.79169
Contig11285_at	7.53567	7.90328	7.55089	7.88009	8.04828	7.73196	7.15298	6.39762	7.61757	6.76845	6.27996	5.8839
Contig11361_at	7.2418	7.14067	7.17645	8.04809	7.35062	7.8635	7.79904	7.20401	8.06392	6.8493	6.5265	6.58853
Contig11383_at	10.9634	10.9685	10.8838	10.5779	10.803	10.2528	10.045	10.53	9.16548	10.6328	10.5801	10.5262
Contig11448_at	6.98684	7.91083	7.71933	6.54943	7.08845	8.35865	6.21873	6.44721	6.25889	7.4772	6.67808	6.89278
Contig11454_at	7.52869	7.64938	7.73199	8.06891	8.6119	8.56674	7.11314	7.19986	6.52343	7.07512	7.09078	6.99526
Contig11534_at	8.17025	7.58368	7.77714	7.85769	7.84686	7.41069	8.14339	7.62252	8.74203	8.76979	8.58098	8.94724
Contig11641_at	8.02855	8.2159	7.96072	9.1787	9.12595	9.07296	7.76289	8.07481	6.87304	8.88606	8.65509	8.64021
Contig11649_at	9.90095	10.0987	10.0242	9.4044	9.53589	9.349	8.92971	9.17914	8.85793	9.52872	9.64546	9.64909
Contig11653_s_at	7.93713	7.77951	8.23293	8.59258	8.85646	8.56374	8.26355	7.88289	8.40895	7.35577	7.42955	7.813
Contig11664_at	5.67331	6.16075	6.23229	6.7252	6.81281	7.00455	5.83401	5.69846	5.56494	6.13004	6.1128	6.12879
Contig11677_s_at	8.49616	8.58181	8.39348	7.94049	8.16856	7.88555	6.8441	7.29721	6.98423	7.19739	7.38699	7.64391
Contig1179_at	6.05909	5.48305	5.89396	5.57317	5.14681	4.72154	6.0528	5.30724	6.27561	5.00176	4.67771	4.33607
Contig1188_s_at	7.57087	7.10713	6.72467	7.79507	8.02079	8.67803	6.54816	6.88303	6.85238	7.27661	6.67162	6.72339
Contig11884_at	12.0565	12.1085	12.1034	11.1414	11.539	10.9392	9.82264	10.7658	10.4028	10.2225	10.9179	10.9055
Contig11923_at	8.21893	9.02309	8.68431	6.12341	6.85277	7.96205	6.4539	6.39621	7.45615	9.15167	8.51061	8.47168
Contig11957_at	9.61722	9.50601	9.55283	8.70932	8.45479	8.42908	8.42307	9.05441	7.05264	8.50547	8.83897	8.47826
Contig1198_at	10.2486	10.5757	10.6817	10.4757	10.2196	10.2585	9.31859	9.65809	7.9504	10.9049	10.7922	10.4673
Contig11993_at	7.78428	7.86172	7.75038	7.23229	7.59315	6.78311	8.07991	8.63707	7.4214	9.2105	9.30042	8.77407
Contig11997_at	7.39826	7.26808	7.34461	8.41335	8.45222	8.49317	6.26796	6.00301	5.74677	7.68922	7.81853	7.94506
Contig12029_s_at	7.6145	7.26641	7.25831	8.25759	7.6118	7.727	8.48355	8.0013	8.67915	7.33521	7.73912	7.30929
Contig12046_at	7.67282	6.26409	7.28661	6.07161	5.13705	4.62587	6.16136	5.72702	6.39518	4.13373	4.71518	4.58187
Contig12075_at	10.3456	9.532	9.76749	11.1631	11.3219	11.0101	10.1906	9.60045	10.5189	9.89336	9.74986	9.93035
Contig1208_s_at	7.89629	7.90375	7.72788	8.80878	8.14812	8.88942	7.72939	8.07887	6.08855	9.19938	8.96761	8.53748
Contig12263_at	7.84784	7.70269	7.80168	7.82986	7.6594	7.79802	6.90283	7.33422	6.01577	7.98412	7.80803	7.63462
Contig1228_s_at	9.42605	8.88592	9.27478	9.20498	9.10066	8.85965	8.39504	7.78739	8.89047	9.69387	9.82575	9.97174
Contig12336_at	8.38351	8.44718	8.28835	9.10735	8.79715	8.96783	9.68589	8.75788	10.3307	8.56186	7.54945	7.90555
Contig12344_at	9.13482	9.40261	9.33264	8.9027	8.89794	8.55006	8.23385	8.51951	7.58949	8.951	9.29684	9.12137
Contig12359_at	4.91318	5.10418	4.95359	5.07235	5.27003	5.56454	6.17527	5.86118	6.41622	5.71093	6.06247	7.09585
Contig12401_s_at	10.2941	10.4319	9.84496	9.74963	9.59243	9.43139	8.82305	8.96984	9.00801	10.344	9.9864	10.1808
Contig12523_s_at	7.81087	8.44299	8.3847	8.34981	8.6253	8.87786	7.31026	7.2806	7.22879	7.57929	7.17224	7.41951
Contig12596_at	8.35078	8.35524	8.6443	8.76622	8.35295	8.4372	7.86008	8.52079	6.77285	8.93577	8.79628	8.42509
Contig12633_at	8.45591	8.39848	8.4368	9.58205	9.41368	9.43877	8.78377	9.44787	8.53603	7.75236	7.9543	8.09712
Contig12670_at	8.42244	7.02625	7.48868	7.9673	7.35094	6.69548	8.45002	7.54625	9.25914	8.49025	8.31832	8.31464
Contig12702_at	7.48161	6.44683	6.91602	6.60626	6.17638	5.77892	6.67779	5.91357	7.26905	7.19708	7.22252	7.49021
Contig12798_at	7.89306	7.79841	7.7334	9.13976	8.63201	8.98608	8.29021	8.04781	8.67909	7.71201	7.84164	7.92696
Contig12866_at	10.3729	8.64429	9.10341	9.68368	9.31199	8.2199	9.6176	8.81232	10.5492	10.3611	9.92916	10.2073
Contig12996_at	6.97423	7.29521	6.93945	6.61635	6.78999	6.61606	7.72167	8.24241	7.6299	7.45119	7.4648	7.22928
Contig13006_at	8.07432	9.23781	8.51999	8.60977	8.23406	9.40472	8.28125	8.11459	7.9727	7.64705	6.21535	6.52378
Contig13042_at	8.99244	8.55078	8.70478	8.60767	7.85527	7.5272	8.97757	8.33452	9.40448	8.9765	9.20589	9.22967
Contig13254_at	9.93994	8.84591	9.73772	9.08442	9.13242	8.39703	9.07159	8.1972	9.73217	10.5286	10.5174	10.9014
Contig1334_at	10.922	11.1813	10.8117	11.6261	11.5099	11.8149	12.9531	12.3935	12.5099	11.9132	12.0975	12.0069
Contig13483_at	9.92772	9.92806	9.58198	9.26007	9.34043	9.21252	8.37045	9.11615	8.36317	8.45853	8.90479	8.88726
Contig13573_at	9.39058	8.30608	8.6951	8.13893	7.61477	7.70513	7.79795	7.24301	8.58734	8.7634	8.83051	8.91812
Contig13689_at	9.94586	10.0985	10.1091	9.77268	9.36827	9.5869	9.3454	9.88669	8.11162	10.3811	10.3245	9.93586
Contig1373_at	8.16231	8.46607	8.01824	8.43038	8.41836	9.05519	6.97488	6.38647	7.4113	7.85731	7.36409	7.58973
Contig13847_s_at	10.2518	9.78389	9.86828	9.53659	9.24279	9.17874	8.8533	8.53037	9.18871	9.478	9.8976	9.69531
Contig13848_at	9.49441	9.22773	9.28272	8.81596	8.63655	8.58697	8.2164	7.9208	8.49859	8.67577	9.23394	9.08655
Contig13874_at	6.21511	6.15063	6.14928	6.17457	5.92507	6.1654	8.02503	6.80802	7.47545	9.11396	8.13563	7.56586
Contig13885_at	5.3936	5.12134	5.55141	5.27713	4.85235	5.02901	4.62352	4.19284	4.35845	5.12204	5.61472	5.58968
Contig13896_at	5.58997	5.75787	5.76554	5.12507	5.26015	5.32491	6.61626	6.53684	6.56216	6.04643	6.19867	5.67413
Contig13900_at	6.31795	6.23259	6.32505	6.03784	5.97972	6.28448	7.10766	6.96742	7.29075	6.70096	6.56557	6.36002
Contig13949_at	9.1408	9.4109	9.29481	9.68302	9.53409	9.38332	8.4194	8.94749	8.04697	9.11048	9.33334	8.99256
Contig1419_s_at	12.3315	12.4029	12.4176	12.5562	12.1282	12.178	11.2627	11.7001	9.62547	12.9454	12.5942	12.2362
Contig14329_at	8.40062	8.21205	8.40097	8.89522	8.80721	8.96616	9.44535	9.16222	9.91333	8.46654	8.47629	8.57814
Contig14498_at	4.76937	4.80205	5.13918	6.23722	5.72838	5.57442	4.6495	4.53623	5.26528	4.70912	4.32712	4.78639
Contig14575_at	6.1941	6.2136	6.15439	5.58872	5.71576	5.581	6.5165	6.66879	6.73726	6.30514	6.42246	6.63619
Contig14679_at	8.09743	9.58933	8.53898	7.89163	8.12218	8.98457	7.22291	7.75144	7.74884	7.62128	6.7329	6.74038
Contig14823_s_at	5.89791	5.85196	5.98326	5.52098	5.27525	5.44785	5.20738	5.62836	4.78297	6.32734	6.34477	5.98293
Contig14892_at	8.51485	8.49693	8.32524	7.30787	7.52337	6.95032	8.0067	8.60921	7.57934	8.00749	8.40656	8.29194
Contig14901_at	5.48377	5.66401	5.67263	4.99078	5.0668	5.04329	5.77912	6.25988	5.26782	5.7714	6.29444	6.07013
Contig14949_at	6.7607	7.79373	7.3456	6.25716	7.1986	8.53982	4.5424	5.50351	6.02807	7.5005	6.34832	6.56887
Contig15040_at	9.54963	9.22546	9.45878	8.86394	8.62144	8.12805	9.10046	8.77352	9.36239	9.57282	9.56003	9.84656
Contig15140_at	6.08105	6.38259	6.07051	7.38496	7.03087	7.44463	6.81801	7.17053	6.4422	6.56829	6.58082	6.08163
Contig15181_at	9.08546	9.30585	9.30169	8.97752	8.87748	8.86419	8.30125	8.73664	7.55684	9.139	9.04151	8.81077
Contig1519_s_at	11.1427	11.0991	10.7672	11.4511	11.1135	11.4333	10.7427	10.8203	7.84674	11.7942	11.7464	11.4187
Contig1523_at	10.5487	10.542	10.4926	11.1137	10.7829	11.0144	9.8566	10.0202	7.97188	11.5223	11.3215	10.9703
Contig1529_at	9.62957	9.82101	9.668	10.0829	9.60366	9.87808	9.17924	9.39548	7.51787	11.1157	10.6095	10.2958
Contig15337_at	5.69192	5.78652	5.70253	6.42895	6.71532	6.80921	6.34125	6.05497	6.26432	5.67758	5.58115	5.23447
Contig15369_at	7.21609	7.20067	7.43115	8.05057	8.06447	8.12618	6.51189	6.9767	6.02802	7.00366	7.01684	7.06955
Contig15432_at	6.08384	6.26027	6.00358	6.65653	6.55811	6.68963	7.07027	7.83148	6.637	6.35624	6.35012	6.27437
Contig15484_at	8.2062	8.07831	7.93362	8.34756	7.90459	8.40911	9.35394	8.76004	9.11216	8.4779	7.69291	7.83148
Contig15515_at	7.69001	7.64707	7.56678	8.15311	7.83458	8.26266	8.41575	7.94794	8.69016	7.09285	6.94857	6.57008
Contig1568_x_at	6.21085	6.56973	5.86053	6.01661	5.76765	5.5381	5.17808	5.40855	4.42971	5.42246	5.60382	5.60703
Contig15904_at	5.81459	5.46776	5.30879	4.37444	4.81081	4.66055	5.13309	4.82613	5.41094	5.67255	5.74132	5.44653
Contig1597_s_at	12.3069	12.652	12.5619	12.9539	13.187	13.3467	11.4259	11.334	11.6588	12.174	12.134	12.2671
Contig16010_at	6.47469	5.68729	5.33627	5.65178	5.94564	7.01077	6.07596	5.9561	6.19048	7.20942	7.35803	6.87226
Contig1604_at	10.6354	10.7817	10.7594	10.7115	10.3476	10.4362	9.68357	10.032	8.43512	11.3111	10.9937	10.6899
Contig1616_at	8.35733	8.74895	8.58877	9.21105	9.05673	9.02397	9.74132	9.25424	9.73196	9.61752	9.2741	9.39605
Contig16214_at	8.83635	9.00101	9.01032	9.62887	8.88306	9.13656	8.24226	8.38337	6.09827	9.35138	8.76086	8.40087
Contig16277_at	7.49878	7.64871	7.45257	7.0049	7.03475	7.06675	6.54289	6.20106	6.77339	7.16931	7.16635	6.87473
Contig1637_s_at	7.44943	6.42501	6.46475	6.64065	7.44743	5.41591	7.84042	6.97317	8.20859	10.3844	7.21661	6.62013
Contig16431_at	8.19217	8.17129	8.47033	8.33666	7.90455	8.18476	7.24742	7.87455	6.47235	8.63507	8.70669	8.39919
Contig16445_at	7.57597	7.57463	7.57422	8.35151	8.19866	8.27758	6.71452	6.69702	6.3228	7.35088	6.98791	7.20302
Contig16464_at	7.83356	8.25367	8.11503	8.38823	7.97462	8.99954	8.5026	8.53949	8.29282	7.44956	7.08903	6.92917
Contig1648_at	9.3631	9.61292	9.35625	9.86396	10.0519	10.4198	9.11145	8.72873	9.03066	9.44376	9.20038	9.43571
Contig16526_at	9.29124	9.06068	9.08364	9.72683	9.73843	9.62533	9.08326	8.60992	9.30967	8.47973	8.56545	8.37672
Contig16580_at	8.5019	8.36863	8.4476	8.10331	7.9056	7.75775	8.96394	8.97401	9.00661	8.34947	8.5043	8.63097
Contig16582_at	9.78449	10.3113	10.1176	11.5313	11.3507	11.0968	11.7477	11.9179	10.5357	11.4275	11.5301	10.9786
Contig1701_s_at	5.37595	4.6453	4.6488	6.70282	6.40708	5.81167	4.53333	4.60921	4.3776	6.39851	5.35515	5.16416
Contig17071_at	9.70455	9.77918	9.70869	9.25449	9.47706	8.91679	8.23371	8.89681	7.6248	8.61318	9.07325	8.85146
Contig17074_at	9.18318	8.40654	8.81166	9.12718	8.9204	9.09331	9.87839	9.39463	10.216	9.14841	9.19007	9.49552
Contig1709_at	7.65545	7.15458	7.0399	8.68268	8.90645	7.88574	7.63296	8.06211	7.75748	7.9632	7.13477	7.25328
Contig17116_at	6.36656	6.15805	5.19574	6.17558	5.2146	5.96076	4.90455	4.84619	4.53738	4.92232	4.63668	4.82107
Contig17178_at	8.31417	7.96928	8.39151	7.74675	6.72335	7.01725	6.97134	7.01991	7.03165	6.97438	7.26384	7.119
Contig1725_s_at	5.13	4.46129	4.59302	5.85127	5.46888	5.38863	4.21411	4.25771	4.15851	6.14772	5.09373	4.92259
Contig17314_at	7.91194	7.74774	7.87496	7.28115	7.02461	6.982	7.47093	7.26419	7.92435	8.453	8.56578	8.42139
Contig17315_at	7.56773	6.52937	7.149	7.78083	7.51481	7.46257	8.45115	7.94613	8.75926	7.38402	7.13805	7.26726
Contig17317_at	8.14582	8.66119	8.25609	6.12732	6.73096	8.16201	5.6071	6.2221	7.07474	8.74594	8.36377	8.05063
Contig1739_s_at	7.96625	8.85679	8.26893	7.79234	8.5368	9.28353	7.20758	7.46438	7.92209	9.09251	8.63886	8.61164
Contig1741_at	7.64476	8.61053	7.71254	7.51116	8.4211	9.24905	6.69159	6.8335	7.60187	8.55193	8.20112	7.74931
Contig17455_at	7.36368	6.76335	7.04645	7.1959	6.8558	6.85863	8.02132	7.66751	8.26915	7.60638	7.49039	7.84547
Contig1758_s_at	8.20395	8.07787	8.11028	8.44212	8.03912	8.09603	7.92113	8.28919	6.79195	8.99812	8.8024	8.4187
Contig1760_s_at	7.44705	7.68922	8.003	7.87534	7.35359	7.46319	6.63589	7.02821	5.23022	7.96261	7.81535	7.56278
Contig17638_at	8.18725	7.55517	7.0559	7.41091	8.04463	9.59041	10.1101	9.11263	9.99368	9.30819	8.76988	8.45678
Contig1771_s_at	9.02225	9.08491	9.2291	9.04247	8.60633	8.7209	7.83126	8.11688	6.24523	9.64458	9.52799	9.1163
Contig17711_at	8.03862	7.05221	7.61896	7.91443	7.58753	7.29393	8.86433	8.20671	9.74015	8.01787	8.31071	8.65166
Contig17722_at	7.07484	6.48296	6.46607	6.79968	6.6151	6.18274	5.7879	5.45055	5.71042	6.5995	6.36915	6.58774
Contig1774_at	9.09854	9.19867	9.33495	8.47105	8.27697	8.38721	7.46155	7.92411	6.69311	9.35525	9.27116	8.93993
Contig18035_at	7.13136	6.80175	6.78284	6.63389	6.09604	6.15972	5.85618	5.8907	5.70404	6.21565	6.18595	6.48049
Contig1815_at	10.4574	10.3967	10.0806	11.3987	10.8387	11.2631	10.0769	10.3879	8.336	12.2288	11.8083	11.4726
Contig18153_at	4.88072	5.33055	5.18511	5.52359	6.04936	6.13165	5.55275	5.66704	5.993	5.12493	4.57882	4.70241
Contig18260_at	7.95498	8.40329	8.14243	8.60911	8.55724	9.2379	8.97374	8.48186	9.18074	8.22945	7.599	7.66075
Contig18459_at	6.97177	6.83344	6.73588	6.9978	6.89117	6.85889	7.0691	7.26341	7.72008	6.20512	6.28653	6.3609
Contig1846_s_at	8.84016	8.62119	8.90505	9.38911	8.82468	9.19461	8.11782	8.46738	7.00273	9.6041	9.3546	8.8926
Contig18534_at	7.96883	7.34054	7.47564	7.20066	6.90697	6.70597	7.72296	7.35583	7.91539	7.92157	8.24668	8.49466
Contig1865_at	9.7893	9.95686	10.0181	9.39254	9.10026	9.054	8.7922	8.6468	8.29207	9.59346	9.61679	9.3788
Contig18830_s_at	6.33205	6.50353	6.43472	6.7281	6.30073	6.48762	7.58777	8.32234	6.74856	7.54796	7.231	7.09733
Contig18877_at	7.57317	8.40729	8.00197	7.5792	8.0271	8.68955	6.71889	7.30698	7.18235	7.17221	6.63858	6.95391
Contig1888_at	10.7576	10.9016	10.7525	11.295	10.7044	11.0353	10.0192	10.3237	7.87882	11.9447	11.6329	11.2779
Contig18891_at	8.54598	8.07075	8.3879	7.40967	7.42274	6.59091	7.17207	6.28626	7.73302	8.46942	8.57267	8.54504
Contig189_s_at	11.0482	11.0667	10.7933	11.7979	11.1844	11.5639	10.8909	11.2343	8.3924	12.3236	11.9036	11.5565
Contig18942_at	7.10627	5.87628	6.53863	6.76789	6.66661	5.77292	5.62944	5.75538	6.1388	7.00132	6.93531	7.04788
Contig1916_s_at	9.15464	9.24214	9.31456	9.72502	9.22422	9.22987	8.54372	8.88463	7.02387	9.88234	9.72236	9.20927
Contig19196_at	9.50951	9.91234	9.85052	9.28301	9.08081	9.16204	8.95913	9.28462	7.71999	9.08544	9.31783	9.0484
Contig19290_at	6.13609	6.36709	6.45502	6.28731	6.40328	6.95953	5.7364	5.10098	5.63357	6.12189	5.57768	5.56845
Contig19446_at	7.09484	7.48428	7.36905	8.06321	7.75146	7.84632	8.4432	8.61979	8.39484	8.56041	8.60043	8.37532
Contig1953_s_at	8.57201	8.63632	8.9396	8.89072	8.5313	8.53291	7.74635	7.98659	6.20736	9.39035	9.22869	8.76715
Contig19847_at	10.9113	10.143	10.7386	10.1748	10.1585	9.5028	9.59741	8.96187	10.2012	10.2752	9.92814	10.4493
Contig19854_s_at	7.22507	7.68312	7.48878	8.23577	8.30003	8.8133	5.91662	5.79299	5.47614	6.60267	6.91707	6.89422
Contig19855_s_at	8.62823	8.83578	8.70556	8.24034	8.15798	8.1224	7.58306	8.24938	6.94468	7.9065	8.2361	7.73398
Contig19986_at	6.72092	6.582	6.57206	7.78844	7.64776	7.54709	7.2435	6.74886	7.31829	6.55774	6.23045	6.42638
Contig2021_at	9.74822	8.98196	9.33709	9.93275	9.49115	9.6364	10.472	9.92353	10.8765	9.92297	9.93265	9.93986
Contig2022_at	11.3062	11.4238	11.2988	11.5261	11.0453	11.2656	10.8153	11.0769	8.9054	12.1434	11.9276	11.5201
Contig20418_at	8.51057	8.37072	8.51462	8.09277	8.29301	8.16929	7.49928	6.78276	8.01948	8.92996	8.87701	8.83448
Contig2057_at	5.46805	5.51706	5.4178	4.99222	5.0026	5.29827	4.87259	4.92374	5.47212	5.86244	6.4177	6.03678
Contig2058_s_at	10.584	10.9542	10.644	10.5029	10.9305	11.5805	8.77977	9.80776	10.2779	11.0558	11.0242	11.2376
Contig20676_s_at	6.46846	7.20997	6.71624	6.27289	6.76718	7.53927	5.68124	5.71042	5.90791	6.70575	6.68921	6.17107
Contig2068_s_at	5.6242	5.88883	5.86201	5.67235	6.12529	6.67233	4.87105	5.12232	5.2927	5.6432	5.37318	5.57778
Contig20788_s_at	7.21476	6.33074	6.65894	6.2948	5.72628	5.94551	6.365	5.88056	6.51363	7.43824	7.35704	7.16239
Contig2083_s_at	9.2982	9.38627	9.15067	9.67693	9.21402	9.67687	8.80372	9.07214	7.15335	10.2276	10.161	9.85673
Contig20981_at	4.78953	5.19661	5.24787	5.61056	6.24939	6.68598	5.09979	5.24801	5.24308	4.72077	4.70197	5.19153
Contig21066_at	4.94196	4.37268	4.47293	4.83562	5.21374	4.88252	5.26911	5.20925	5.83094	4.98481	4.33423	3.70271
Contig2113_at	6.69197	6.95867	7.21417	7.17853	6.08369	6.60874	6.48984	5.97772	4.84768	8.25595	7.21064	6.83317
Contig21171_at	6.99688	6.90858	6.77104	7.969	7.93692	7.76692	7.37172	7.49462	7.14707	6.86145	6.85944	6.51981
Contig2141_s_at	10.1026	9.91141	9.73989	10.2549	9.62845	10.1698	8.74941	8.96749	7.34799	9.90387	10.0431	9.56269
Contig2142_s_at	11.0122	11.0693	11.1256	11.3101	10.8303	10.9582	9.71665	10.2131	8.37574	11.41	10.9873	10.7524
Contig21462_at	5.36311	6.36134	6.06253	5.19897	5.39112	5.7133	4.61268	4.94397	4.78273	5.14849	4.62718	4.84391
Contig21604_at	7.38796	6.57954	7.13902	6.06325	5.88107	5.32658	7.19405	6.44255	7.87908	7.05713	6.68418	7.09649
Contig2163_at	10.6859	10.0262	10.2854	10.0799	9.45142	9.39906	9.36378	8.63449	9.52557	7.59548	7.6927	7.41531
Contig21733_at	7.42056	7.33441	7.62066	7.61573	8.41298	8.46856	7.08524	6.58834	7.18717	7.42599	7.18464	7.48106
Contig21916_at	7.84387	7.51202	7.60305	7.5411	7.14466	7.53522	8.73211	8.06717	8.73225	7.77462	7.77838	7.7925
Contig2209_at	8.9909	8.11318	8.47197	7.84644	7.21277	5.9751	8.19139	8.05067	8.6501	6.06342	6.66174	6.16654
Contig2210_at	9.65155	8.75822	9.12123	8.35089	8.28953	6.93274	8.55376	8.3756	8.74926	8.2411	7.8294	6.83513
Contig2212_s_at	8.62546	7.96323	8.2692	7.6248	7.47242	6.50407	7.70597	7.73585	7.8555	7.34881	7.00291	6.43565
Contig2214_s_at	9.13883	8.00413	8.27864	7.75993	6.89728	5.68293	7.93977	7.69341	8.10676	5.25609	6.22175	5.1331
Contig22429_at	5.16835	5.17678	5.17226	5.12341	4.94291	5.00549	6.1522	5.60543	6.61548	5.36668	5.26526	5.37515
Contig2247_at	10.7722	10.9209	10.7617	10.8912	10.6072	10.6949	10.2158	10.4175	8.62782	11.7595	11.6322	11.298
Contig2247_s_at	11.6477	11.6831	11.54	11.7857	11.3748	11.6659	10.7644	10.993	9.32809	12.2465	12.0748	11.7088
Contig22530_at	5.81466	5.79386	5.27034	6.70278	6.51831	6.76058	5.76679	5.88995	6.19866	6.35499	5.98495	6.21144
Contig2262_at	10.8625	10.9456	10.8306	11.0871	10.8785	10.9823	10.2101	10.5569	9.01064	11.4664	11.2756	10.8826
Contig2263_s_at	11.6522	11.8166	11.8189	11.9089	11.7606	11.763	11.0602	11.3866	9.99074	12.3219	12.1329	11.8651
Contig22642_at	8.98373	9.84498	9.28248	7.25344	8.02136	8.97364	7.62081	8.01782	7.91721	9.73585	9.41995	9.38769
Contig22700_at	6.16872	6.07516	6.3167	6.96097	6.89017	7.19623	5.51056	5.38409	5.30717	5.88574	5.83672	5.91348
Contig22734_at	6.63832	6.64384	6.33809	5.59024	5.29034	5.78908	6.0081	5.5086	6.26126	6.70844	6.90545	6.45036
Contig2277_s_at	8.43881	8.56328	8.55848	8.82636	8.2395	8.34065	7.44136	7.88871	6.49328	8.60456	8.44121	7.83905
Contig228_s_at	9.77577	9.86304	9.78464	10.0307	9.60888	9.8125	8.85472	9.05763	7.99249	9.5683	9.56071	9.08835
Contig2281_at	13.0347	12.6769	12.8499	12.62	12.4145	12.7723	11.7828	10.8949	12.2215	12.7015	12.7551	12.7391
Contig22868_at	6.5625	5.73607	6.58189	5.56604	4.83116	5.40273	6.40918	6.30442	6.96411	7.02661	6.64464	6.74925
Contig2289_s_at	10.4678	9.90111	10.3872	9.90644	9.92277	9.25563	10.4192	10.1284	10.8008	10.8379	10.5742	10.9062
Contig2305_at	9.27416	8.84928	8.95126	8.89298	9.82175	8.17908	10.6004	10.9375	9.74086	11.237	11.5514	11.2545
Contig23219_at	8.99175	8.37122	8.76058	8.83332	7.969	8.07789	9.79569	9.16977	10.1489	8.37608	8.75817	9.08705
Contig23443_at	6.33058	6.66156	6.52088	5.67601	5.95822	5.89554	5.31686	5.66939	5.37291	5.91818	5.88498	5.92953
Contig23530_s_at	8.64277	8.6435	8.72482	7.69301	7.68097	7.88103	8.40897	7.97044	8.52747	9.06962	9.50527	9.29835
Contig23761_at	10.5954	9.85578	10.3073	10.0167	9.6544	8.7843	9.6049	9.03501	10.1607	10.2737	10.6342	10.6966
Contig2406_at	3.90384	3.94362	3.9988	5.17203	5.45227	5.37045	3.70898	3.97125	3.69342	6.4125	4.15758	4.50534
Contig24068_at	7.15172	7.9675	7.22893	6.84819	7.33082	6.86277	6.37361	6.52841	6.34112	6.50117	6.31093	6.26052
Contig24087_at	7.18684	6.93562	7.01696	6.59616	6.20333	6.64709	6.94877	6.7618	6.92409	7.66904	7.60322	7.21626
Contig241_x_at	6.67242	7.07835	6.6782	7.76971	7.349	7.37401	6.45532	6.27945	6.22363	6.53631	5.66075	5.73412
Contig2412_at	10.3195	10.5468	10.5185	10.5855	10.3098	10.3939	9.8524	10.2125	8.47305	11.1061	10.8359	10.5069
Contig2422_at	6.04847	6.43093	5.83335	5.96501	4.58509	5.83467	4.50945	5.12443	4.75953	4.21576	4.38061	4.30865
Contig2490_at	9.64074	9.64422	9.7641	9.8356	8.86339	9.06322	7.81063	8.42314	6.65829	9.5823	9.76732	9.46409
Contig2491_at	8.67629	8.49637	8.54342	8.80631	8.11114	8.30569	7.63459	8.11879	7.05796	8.63765	8.91896	8.38164
Contig2492_s_at	9.71221	9.70475	9.84991	9.7346	9.29359	9.3564	8.86139	9.27523	8.3236	9.81741	10.0013	9.77385
Contig2499_s_at	9.10698	9.08859	8.99559	9.41451	8.78344	9.08577	8.32064	8.521	7.33628	8.97966	9.35778	9.05062
Contig2515_at	9.25826	9.29793	9.40553	9.29486	9.03875	9.03992	8.62313	9.03908	7.72318	9.83496	9.41348	9.23709
Contig25228_at	6.82119	6.36663	6.57971	5.94563	5.99466	5.55052	6.7263	6.43538	7.07608	6.82381	7.1646	6.91151
Contig25242_at	8.25432	7.16332	7.42462	7.5748	6.72534	6.48046	8.35852	7.44978	8.72412	8.20926	8.59961	8.52185
Contig25557_at	5.86907	5.54469	5.37491	6.25245	5.59909	5.91629	7.22185	6.46339	7.34656	5.76101	5.46667	6.16043
Contig2560_at	8.89776	8.98875	8.75257	9.38763	9.36576	9.32069	8.19724	7.81332	8.52481	8.7301	8.70092	8.45428
Contig25640_at	6.99095	7.15197	6.8855	7.17468	6.69746	6.86355	7.92412	8.00009	6.51585	6.36943	6.51486	6.3992
Contig25758_at	7.23603	7.25284	7.46193	6.33546	6.01137	6.11058	6.40554	6.91758	6.33446	6.5309	7.12989	6.85029
Contig26247_at	4.69987	4.86431	4.83691	9.41081	7.83191	6.4241	6.23969	6.1936	5.81022	4.74993	4.74942	4.8526
Contig26496_at	9.55758	9.03787	9.36966	8.8093	8.6098	8.36943	9.55559	9.19721	9.75741	7.89551	8.06985	6.86533
Contig26515_at	8.58691	8.10805	8.40411	9.57508	9.14941	8.69969	7.86834	7.38148	8.17014	7.99904	8.0493	8.49895
Contig2779_at	7.31014	6.98472	6.92571	7.55491	7.22835	7.73106	8.46384	8.24125	8.58734	8.01949	7.8062	7.33258
Contig278_at	5.73903	6.09698	5.99795	5.83492	6.04764	6.70716	4.90834	4.78914	4.47231	5.7307	5.16232	5.23783
Contig2787_s_at	7.51897	6.85994	6.65473	7.43906	7.24462	6.8754	7.22694	6.72453	7.60058	6.09883	6.65655	5.38707
Contig2809_at	4.89103	4.97841	4.49588	4.70343	4.7908	4.90477	6.06326	5.86286	6.41497	5.09726	5.75531	5.09186
Contig2834_at	7.40117	6.46303	5.86885	6.82558	7.29896	8.51301	5.49632	4.98694	5.49013	6.93205	7.01871	6.14217
Contig2859_at	10.5065	10.4724	10.2076	11.2618	10.3597	10.9222	10.3062	10.6461	7.94991	12.2072	11.9438	11.5801
Contig2859_s_at	8.36097	8.60044	8.19093	9.24951	8.35671	9.04297	8.40523	8.36736	6.11005	10.2659	9.91496	9.59005
Contig2859_x_at	10.5582	10.6233	10.2509	11.3424	10.535	11.1488	10.453	10.6911	8.02781	12.2737	12.0131	11.703
Contig2900_at	8.34199	8.4688	8.31115	8.17758	8.39364	8.0728	9.38953	9.47554	9.014	8.61827	8.67549	8.55248
Contig2916_at	8.69424	8.23496	8.47954	8.92121	8.88729	8.81871	9.68961	9.08573	9.85406	8.87548	8.91106	8.90602
Contig2949_s_at	9.52976	9.73926	9.83907	9.71555	9.37718	9.334	9.10099	9.39208	7.61015	10.1537	9.87848	9.58565
Contig2964_at	9.26069	8.93329	9.28204	9.25537	8.82499	9.02559	8.59427	8.60471	7.632	9.8439	9.60024	9.26316
Contig2993_at	10.1653	10.3365	10.2564	10.3554	10.0416	10.1024	9.25584	9.63713	7.98781	10.4657	10.2385	9.93696
Contig3017_at	11.2793	11.698	11.4581	11.7538	11.8171	11.7862	11.3615	11.0841	11.4498	10.8024	10.3918	10.2572
Contig3025_at	9.00495	8.83227	8.84092	8.49609	8.2071	8.1403	9.36054	9.40577	9.28445	8.81993	9.14376	9.25828
Contig3047_s_at	8.48122	9.41641	8.85901	9.35686	9.62716	9.81917	7.86678	7.4075	7.99523	8.66964	7.42331	7.87812
Contig3156_s_at	6.88013	6.67294	6.16199	7.19109	7.27721	7.43022	7.96781	7.19527	8.24459	5.01678	4.39415	3.73052
Contig3157_at	7.56073	7.35871	7.5035	7.72758	8.20838	7.35384	7.50525	7.17626	7.66005	6.82936	6.80492	6.59049
Contig3183_at	8.87986	8.78465	8.51899	9.38514	8.93904	9.30093	8.25713	8.32661	6.936	8.87243	8.95004	8.37673
Contig3186_at	10.9589	10.5398	10.5409	10.0576	9.80986	9.6621	9.62706	9.08691	10.0087	10.2723	10.3234	10.5225
Contig3221_at	9.32412	9.49802	9.39562	9.57161	9.02677	9.1539	8.371	8.69982	6.80859	10.4017	9.97854	9.39246
Contig3253_s_at	9.80742	10.3849	9.96168	10.5403	10.9799	11.4036	10.1495	9.92205	10.5869	10.0859	9.62445	9.64138
Contig3259_at	10.7471	11.2391	10.5352	10.3263	11.0516	10.5513	10.8987	11.3424	11.5799	9.99022	10.079	10.4313
Contig3286_s_at	7.6978	7.55189	7.36828	6.76457	7.37419	7.1061	6.3257	6.1537	6.64993	7.62341	7.40208	7.85575
Contig3289_at	6.73207	6.94772	6.80898	7.07785	7.7269	7.8502	6.02067	6.34793	5.75254	6.61403	6.08397	6.54701
Contig3295_at	9.37103	9.45228	9.46448	9.69587	10.4671	10.4785	8.2731	8.16517	8.46823	9.57457	9.58734	9.47004
Contig3354_s_at	8.57561	8.77514	8.92375	9.83156	9.34727	9.42978	8.43375	8.80944	7.0523	9.64106	9.61299	9.17167
Contig3364_at	12.1767	11.383	12.4263	11.5132	10.9569	11.1817	11.0026	11.4601	10.2597	13.2224	12.8877	11.4228
Contig34_s_at	7.73161	7.3199	7.80882	6.77942	6.67338	5.90367	5.48453	5.61063	5.67069	6.35981	6.16939	6.55396
Contig3432_s_at	8.62301	8.17027	8.68695	10.9972	10.5189	10.77	7.458	8.08592	6.4104	9.21597	8.9503	9.00265
Contig3457_x_at	6.92929	6.97061	6.7881	7.35552	7.27213	7.40973	7.86672	7.29439	8.25094	6.97038	6.81864	6.56084
Contig3511_at	8.00347	8.50883	8.26141	6.35482	6.83129	7.2659	7.26283	7.2142	7.79415	8.8343	8.34755	8.47642
Contig3513_at	6.97772	7.52883	7.32436	5.98242	6.70698	7.51272	5.55864	5.95956	6.36065	7.39385	6.72574	6.62603
Contig3517_at	10.2544	10.4199	10.3025	10.5795	10.3498	10.3417	9.59415	9.84122	8.07723	10.8236	10.6063	10.2711
Contig3533_at	10.714	10.7768	10.6925	10.4963	10.7387	10.263	9.69967	10.017	8.57885	10.1657	10.2503	10.0485
Contig3547_s_at	11.333	11.0218	11.115	11.0237	10.7355	10.6419	9.83541	9.27756	10.2764	10.3779	10.1008	10.1986
Contig3548_at	11.5995	11.7284	11.4778	11.2832	11.4164	11.294	10.7086	10.8842	9.7907	11.2122	11.225	10.9443
Contig3551_at	9.02553	8.09257	8.69534	9.18194	8.54434	8.65085	9.29577	8.90365	10.0986	8.18426	8.04257	8.65931
Contig3552_s_at	10.9446	11.185	11.0245	10.8456	10.8262	10.5209	9.72392	10.035	8.85066	10.4594	10.3867	9.95113
Contig3570_at	9.34149	9.51018	9.47013	9.33118	9.80294	9.91496	8.41739	8.13054	8.7102	9.12164	8.88663	9.08624
Contig3657_s_at	9.86081	10.0344	10.0024	10.043	9.59611	9.92708	9.15866	9.60927	8.1153	10.3933	10.2265	9.87093
Contig3667_s_at	8.06214	7.84982	7.81928	7.89905	8.14756	7.65783	9.33316	8.44698	9.79812	8.97793	7.77384	7.96507
Contig376_at	6.63295	5.87975	7.42633	8.22438	7.98537	7.01475	8.81388	9.62814	9.18987	6.47078	6.77863	5.56296
Contig376_s_at	6.90198	6.00304	8.08198	8.47741	8.15277	7.61503	8.9908	10.7027	8.94418	6.49985	7.41559	5.64322
Contig3774_s_at	12.1415	12.089	12.0093	12.0879	11.3828	11.6313	13.0615	12.9103	12.5869	12.2542	12.3356	12.3185
Contig3782_x_at	10.6617	10.4514	10.5736	10.5135	9.53351	10.0447	11.8539	11.9536	11.2915	10.8579	10.9383	10.9766
Contig3787_at	9.71848	9.857	9.72719	10.8452	10.6198	10.4018	11.5556	11.7827	10.6957	11.0866	11.1437	10.9085
Contig3905_at	10.9752	11.1273	11.0244	11.1804	10.8608	10.9786	10.4023	10.5017	8.79661	11.3276	11.2034	10.8162
Contig394_at	11.2589	11.0946	11.1992	10.9193	10.9141	11.3353	10.582	10.0436	10.9475	11.6214	11.672	11.7446
Contig3947_s_at	6.57754	5.81993	6.86171	7.76005	7.90408	7.53783	7.96703	7.41572	8.34171	6.31915	5.68302	6.01763
Contig3952_at	8.08955	7.20363	6.60352	7.58568	7.76405	9.24042	5.93319	5.70192	6.55521	7.05067	7.12641	6.66612
Contig4015_at	10.5057	10.6416	10.5317	10.8405	10.5251	10.7775	10.2179	10.4103	8.73451	11.3546	11.1672	10.859
Contig4016_s_at	9.33123	9.32482	9.18712	9.45656	9.19112	9.51451	8.86046	9.11867	7.37942	9.82653	9.84284	9.57355
Contig4025_x_at	5.24884	5.50691	5.22189	5.93131	6.27884	6.99086	5.08892	5.08272	5.0255	5.57927	5.60286	5.649
Contig4054_s_at	8.9339	8.24261	8.6715	7.88773	7.30802	6.56423	8.27804	7.89357	8.4912	7.4141	7.60978	7.16553
Contig4056_s_at	9.44223	9.02295	9.3516	8.58901	8.07948	7.5625	8.79765	8.44865	9.11265	8.07075	8.36451	8.00045
Contig4066_at	6.37799	6.92839	6.85882	6.4145	6.86221	7.21949	5.33245	5.67908	5.30587	6.25091	5.8751	6.08787
Contig4099_at	6.50371	6.88262	6.50777	6.26069	6.37369	6.0979	7.49049	7.78872	6.9179	6.93576	7.0344	6.65726
Contig4178_s_at	9.80466	9.24021	10.2341	9.04361	7.86064	8.18827	7.46027	7.4341	7.82601	7.92634	7.13629	7.10313
Contig418_at	7.10122	5.92482	6.0935	9.70632	8.77581	9.84717	7.70219	7.90281	5.50845	8.37696	7.95206	7.51224
Contig4199_at	8.73917	9.56933	8.79217	9.42458	9.68952	10.2101	8.84192	9.02638	8.98173	9.03923	8.54313	8.63228
Contig425_at	5.36878	5.01804	4.63495	7.27131	6.12608	7.69526	4.50913	4.3254	3.92345	7.60927	7.05523	6.27415
Contig4319_at	9.51963	9.76108	9.46552	9.20474	9.29539	9.24525	8.58759	9.06834	7.72269	9.31181	9.72722	9.38849
Contig432_x_at	6.19949	5.93408	5.95147	8.01431	7.24474	8.20376	6.55508	6.76048	5.10859	8.32581	7.64594	7.43721
Contig4320_at	10.7989	11.0058	10.8903	10.5346	10.4207	10.4246	9.81787	10.1051	9.03134	10.6395	10.6788	10.6806
Contig4321_at	7.54196	7.6354	7.63278	7.40975	7.27421	7.41271	6.81156	6.98713	5.90697	7.53091	7.41398	7.50337
Contig433_x_at	5.93577	5.56318	5.80967	8.40257	7.70124	8.63717	6.72519	6.87708	4.46258	8.24624	7.53231	7.10756
Contig4375_at	7.02973	7.03094	7.05139	7.60554	7.0802	7.20725	6.36735	6.63372	5.43668	7.04855	7.1249	6.85873
Contig4438_s_at	8.42288	8.47214	8.47731	8.60856	8.13764	8.37826	8.06363	8.34511	6.88835	8.92857	8.92531	8.53466
Contig4494_x_at	9.94586	9.52044	10.254	10.0572	10.6402	8.99861	9.11589	9.25696	9.89404	10.4148	8.67206	7.48937
Contig4622_s_at	10.3307	10.5383	10.6286	11.2547	11.0047	11.1331	10.1366	10.2478	9.60678	11.5004	11.2101	11.3415
Contig4677_at	7.83905	7.89855	7.79784	8.70154	8.2412	8.38945	6.75928	7.16319	6.5563	7.39212	7.18872	7.57611
Contig4700_at	9.63829	9.50734	9.56927	9.65356	9.21475	9.27199	8.64339	9.05777	7.46676	9.79645	9.72118	9.10113
Contig4750_at	8.41624	8.5488	8.36719	8.65171	8.49757	8.12588	7.49859	6.85121	7.74592	8.30437	7.96505	7.97431
Contig4756_at	5.77822	5.57195	5.40005	6.69943	6.09469	6.73722	5.45415	5.43817	4.37414	6.43726	6.43008	5.56125
Contig484_s_at	8.03727	7.04738	9.24432	8.90634	8.52105	8.14415	9.12485	10.7615	8.66391	7.37651	8.00678	7.07867
Contig4855_s_at	9.09859	9.16942	9.15706	9.06843	8.68859	8.85998	8.41912	8.81408	6.93427	9.47394	9.3966	8.80518
Contig497_s_at	11.3913	11.5837	11.6756	11.8968	11.4257	11.325	10.591	10.9701	8.06281	12.1874	11.6951	11.3995
Contig5013_at	7.00157	7.08189	6.99573	8.54842	8.11897	8.58932	6.07628	5.5517	6.08906	7.34574	6.68327	6.7968
Contig5026_at	9.27756	9.33242	9.23845	9.47074	9.06658	9.15992	8.49001	8.90316	7.16879	9.90342	9.69699	9.37254
Contig5028_s_at	10.5904	10.5349	10.3674	10.7183	10.1838	10.5173	9.55785	9.91342	7.83926	11.0089	10.8782	10.5326
Contig5104_s_at	10.1765	10.414	10.4882	10.2911	10.001	9.99574	9.3888	9.85385	8.21804	10.5483	10.3931	10.158
Contig5175_at	4.61684	4.45695	4.45222	5.53524	5.02592	5.34994	4.16073	4.28467	4.25664	4.68899	4.79181	4.60938
Contig523_x_at	5.31099	6.15789	5.3724	6.48223	6.08053	5.8104	4.99024	4.8297	4.74621	4.75555	4.56283	4.83867
Contig5260_s_at	5.33238	5.9353	5.34202	6.1033	6.31595	6.03509	7.32167	7.67922	6.90353	6.53545	6.53255	5.91859
Contig5278_at	8.99741	8.2486	7.53327	8.26799	8.60626	9.63936	9.81573	9.13994	9.87927	9.56351	9.82487	9.96466
Contig5281_at	9.74611	9.03578	8.15855	8.96086	9.40523	10.5848	10.8052	10.0397	11.269	10.6836	10.8822	11.0987
Contig5345_at	7.46393	7.93484	7.68516	7.67255	8.45313	8.37864	6.55749	6.82904	6.86564	8.1409	7.45314	7.50858
Contig5345_s_at	8.66389	9.29028	8.95217	8.85253	9.92948	9.99478	7.93793	7.81255	7.92245	9.55305	8.99273	8.729
Contig5348_s_at	9.61537	10.127	9.86755	8.83404	9.32069	10.0671	7.68604	7.99208	8.70518	9.57481	9.52967	9.30438
Contig538_at	8.26907	7.93551	8.21115	8.26906	7.94711	8.14098	7.43045	6.5441	7.60513	6.69161	6.35084	6.77458
Contig540_x_at	6.25508	6.70508	6.32162	7.33284	6.75641	6.71136	6.21125	6.11228	5.7744	6.05586	5.28448	5.6235
Contig5434_at	8.60601	8.51442	8.27626	9.08373	9.11357	9.72657	8.30658	7.61627	8.85422	7.40017	6.86453	7.21453
Contig5553_at	8.13517	8.71108	8.52412	8.39222	8.74682	8.98424	7.48243	7.81595	7.43512	8.33005	7.82513	7.976
Contig5664_at	9.76091	9.92828	9.72825	9.0608	9.13616	8.90891	8.52177	8.91961	7.98834	9.01442	9.2314	9.19898
Contig5687_s_at	5.89094	6.33839	5.64194	7.22862	7.14741	7.3872	6.8699	6.7683	6.52776	6.19817	5.86242	5.76438
Contig5702_at	7.68804	7.72591	7.67883	8.07864	7.79956	7.85106	7.08075	7.3575	6.1972	7.90739	7.75209	7.25159
Contig5782_at	8.43843	8.35715	8.45675	8.4831	8.23586	8.39911	7.50795	8.06591	6.59246	8.67951	8.57051	8.19549
Contig588_at	8.4052	8.26962	8.62102	8.77618	8.23826	8.39307	7.37536	7.65335	6.27676	9.43523	9.15939	8.54141
Contig5888_at	9.95039	10.4516	9.82992	10.2992	10.6516	10.6039	9.36158	9.01114	9.33987	9.56592	9.30474	9.0886
Contig590_s_at	6.93086	6.89038	7.10841	7.26546	6.88429	6.46751	7.53632	6.69867	7.71531	5.58228	5.57139	5.34868
Contig5953_at	8.1242	7.62959	7.86661	7.51458	7.45163	7.45487	7.89754	7.53201	8.25597	8.53237	8.54928	8.58574
Contig5998_s_at	6.35971	6.39064	6.42797	7.18984	6.82338	6.96907	5.90295	6.40302	5.12557	6.97377	6.71799	6.37377
Contig6_x_at	7.82924	6.54667	6.12502	9.74243	8.92635	9.98664	7.59768	7.00777	4.55431	9.28798	8.83698	8.11025
Contig6002_s_at	7.51683	7.61785	7.64427	7.2803	6.98698	6.94983	6.38856	6.72763	5.602	7.77237	7.74547	7.28209
Contig6004_at	8.18414	8.21379	8.03162	8.01553	8.07823	7.83688	8.42466	9.18631	7.95606	7.23723	7.80454	7.46816
Contig6008_s_at	10.1395	10.7251	10.4999	10.3031	10.8929	10.907	9.05574	8.56052	9.16768	10.142	9.50503	9.63534
Contig6119_at	11.4333	11.6136	11.3711	11.2402	11.6579	10.9211	9.82548	10.3117	9.21684	10.4981	10.7596	10.5367
Contig6155_at	8.79388	8.77948	8.7195	8.47267	9.50105	8.39567	7.22023	8.07374	7.61499	8.08989	8.48682	7.90085
Contig617_x_at	6.22195	6.05405	6.21945	7.54375	7.0685	7.70594	6.36903	6.5979	5.33262	7.90304	7.32711	7.17604
Contig620_at	9.57252	9.61581	9.62909	9.93476	9.56339	9.83466	9.06226	9.4134	7.46367	10.6386	10.3669	10.0106
Contig6251_at	11.5045	11.6274	11.3769	11.1526	11.2536	10.9865	10.3967	10.9449	9.95072	11.0929	11.2389	11.0682
Contig628_x_at	10.3564	9.4467	9.37895	11.9403	11.4316	12.0099	10.4265	10.6467	8.02648	11.7927	11.4778	11.1202
Contig6344_s_at	11.4548	11.1145	11.4197	11.2284	11.226	10.7658	10.4226	9.88593	10.6718	10.5299	10.2667	10.3686
Contig636_at	10.6302	10.7145	10.4588	11.4414	11.0474	11.1706	10.5865	10.9012	8.52044	12.0422	11.8208	11.4638
Contig6390_at	8.54332	7.33248	7.90723	8.34984	7.67072	7.83152	9.19558	8.60833	9.70006	8.61722	8.56943	8.7028
Contig6391_at	9.9412	9.00662	9.48102	9.80468	9.26294	9.21937	10.9099	10.3343	11.1698	9.97484	9.93155	10.3688
Contig6413_at	8.04807	8.26412	8.27226	8.20302	7.72637	7.91129	7.05947	7.29439	5.63209	8.43678	8.26987	7.76
Contig6435_at	8.18012	7.9051	7.76122	7.97543	8.1043	8.3709	8.8868	8.11496	9.19042	7.67705	7.45225	7.50528
Contig6455_at	8.14383	8.16385	8.12024	8.379	8.08723	8.28392	7.30062	7.7813	6.13353	8.56168	8.38665	8.00724
Contig6581_at	11.6004	11.6432	11.3832	10.7974	11.0241	10.7638	9.89295	10.5381	10.3229	10.5678	10.6704	10.8061
Contig6609_at	9.93057	9.36283	9.46001	9.05276	8.7425	9.44178	8.8137	7.91624	9.14538	9.9427	10.2319	10.6131
Contig6707_at	9.45317	9.02291	9.37546	10.8736	10.6464	10.504	9.96759	9.45373	10.2401	9.17743	9.23154	9.34512
Contig6805_at	8.17732	9.22469	8.67388	7.16808	7.54964	8.58686	6.51452	7.12469	7.40967	8.8343	7.76266	7.80323
Contig689_s_at	8.87102	9.79365	9.00793	9.2655	9.63063	10.0586	9.67406	9.30449	9.86394	9.25122	8.28499	8.28594
Contig6938_at	5.61326	6.98736	6.07496	7.05127	7.26045	8.55362	4.41826	4.99326	4.76772	5.824	4.9876	4.51784
Contig698_at	6.48456	6.41701	6.51645	7.21278	7.4441	6.84183	7.99096	8.40724	7.03559	6.91949	7.10113	6.62335
Contig7018_at	6.00662	7.68394	6.19535	5.22285	6.18875	7.10109	5.01278	5.64654	5.80732	5.81473	4.30877	4.72527
Contig7079_at	8.9421	9.13856	8.88596	9.14489	8.88028	9.0943	9.20842	9.39785	8.89571	7.76367	8.31875	8.19066
Contig7088_at	9.28919	9.01153	8.99636	9.52503	9.9092	10.2669	8.91915	8.14003	8.75591	9.44778	9.07402	9.14095
Contig711_s_at	4.97618	4.71714	5.73684	5.74655	5.62526	5.33578	5.68949	7.39512	6.06232	4.85229	5.18406	4.83385
Contig7238_at	6.16985	6.01359	6.2201	7.06359	7.2162	7.04963	5.74346	6.06536	5.46188	6.44921	6.26317	6.41122
Contig7273_s_at	7.85872	8.2	7.91661	7.50853	7.48306	7.19352	8.50518	9.07799	8.17115	8.29386	8.19266	8.06625
Contig7275_at	9.4003	10.338	9.81316	8.68893	9.23808	9.67861	8.42819	8.90324	8.63447	9.65806	9.25056	9.42308
Contig7310_s_at	7.49855	7.40435	7.47635	7.16155	6.90883	7.18157	8.08817	8.10112	8.13646	7.62806	7.74325	7.66249
Contig7315_at	11.0023	10.8402	10.8626	9.96333	9.67507	9.5967	10.5253	10.4332	10.5909	10.2404	10.0682	10.5393
Contig7338_at	8.88816	8.84175	9.1331	8.95897	8.54139	8.7558	7.61556	7.90721	5.912	9.62849	9.30569	8.85242
Contig7354_at	9.07126	9.04651	8.60567	9.81824	9.59209	9.70345	9.23233	8.86829	9.4511	8.84927	8.62926	8.63363
Contig7358_at	5.80789	6.05006	5.9494	6.94327	6.7639	6.73769	5.735	5.90142	5.60633	6.29676	6.157	6.19438
Contig7360_at	5.73024	5.5424	5.6719	6.86918	6.07065	6.35975	5.14584	5.76003	4.3668	6.18721	5.91625	5.52575
Contig7382_s_at	7.655	7.32332	7.26409	6.92399	6.89955	7.10206	6.82329	6.49155	7.19537	7.70923	8.00047	8.15582
Contig74_x_at	10.6923	10.7523	10.5661	11.1311	10.9808	11.1183	9.94405	10.3027	7.93377	11.6623	11.4962	11.492
Contig7471_at	8.3412	8.33891	8.64518	8.71097	8.66173	8.9522	9.74681	9.34937	9.99602	9.1978	9.36549	9.31764
Contig7534_at	8.79388	8.82185	8.69031	9.22913	9.20727	9.09025	9.19104	9.60011	8.67129	8.04069	8.21256	8.09299
Contig7650_at	11.2398	11.4712	11.0374	11.0872	11.2834	11.3155	11.7743	11.8889	11.3213	10.5333	10.6135	10.6403
Contig7666_at	8.66011	8.54612	8.54907	8.05407	7.62138	7.62293	8.48142	7.99951	8.83033	9.21987	9.22257	9.37418
Contig7666_s_at	10.0746	9.50868	9.50423	9.34004	8.51169	8.80576	9.42963	8.84585	9.65212	10.2291	10.1675	10.2785
Contig7710_at	7.08055	7.26285	7.07984	6.58406	6.29349	6.72188	6.11992	5.82092	6.19913	6.47582	6.43665	6.50585
Contig7773_at	8.70852	8.65967	8.74691	9.35638	9.56298	9.77254	8.94617	8.43956	9.2954	8.43495	8.04193	8.0518
Contig7837_at	7.66318	7.35658	7.55132	7.46604	7.31039	7.1476	6.91082	6.60795	7.03717	8.23194	7.96621	7.99177
Contig7886_at	6.30681	5.63431	5.48759	5.99216	5.70939	5.63555	6.19089	6.00927	6.44852	6.98944	6.62148	6.78864
Contig793_x_at	4.51403	5.18041	4.51344	6.01042	5.39287	5.20952	4.43653	4.17677	4.1616	4.10391	3.8436	4.29792
Contig7980_at	7.37645	6.75009	7.23492	8.95017	8.59924	8.45089	7.3841	7.19443	7.10374	7.96287	7.73823	7.62234
Contig8070_at	4.79412	4.55495	4.47293	4.76004	4.85287	5.01856	5.90923	6.23674	5.2205	5.06983	5.25099	4.98538
Contig811_x_at	5.37195	6.06128	5.48164	6.98329	5.86572	6.45114	5.33213	5.11912	5.08865	5.01211	3.65596	4.05042
Contig8132_at	8.23081	8.10213	7.80925	8.54781	8.47153	8.62697	9.18629	8.84647	9.43437	8.75603	8.96665	8.46022
Contig8132_s_at	5.96695	6.16326	5.95884	6.60984	6.27263	6.7351	7.381	6.92167	7.6846	6.75434	6.94857	6.68301
Contig8168_s_at	6.54781	6.68989	6.79188	6.52699	6.17747	6.33215	5.88066	6.04496	5.0547	7.09292	6.64652	6.2084
Contig8170_at	8.29996	9.39775	8.65404	7.46909	7.96796	9.20801	7.02219	7.71046	7.60574	8.84419	7.76819	7.94362
Contig8236_at	7.39547	7.45355	7.48932	7.40777	7.03729	7.22852	6.75093	7.16384	5.67472	7.98981	7.75757	7.44929
Contig8246_at	7.69006	7.64169	7.44123	8.42185	8.60377	8.54834	6.28997	5.99326	6.38317	7.90004	8.06257	7.94896
Contig828_s_at	8.84758	8.21395	8.27276	10.2923	9.6912	10.3693	8.49905	8.8224	5.97808	10.0467	9.61793	9.09762
Contig8293_at	6.50619	7.03062	6.86855	6.55273	7.36656	7.6508	5.72506	5.69726	5.88091	6.96488	6.45597	6.71193
Contig8307_s_at	7.13505	6.69286	6.91698	7.73811	7.25701	8.04238	7.00493	6.46385	6.94722	5.81624	5.89177	5.17461
Contig832_s_at	11.1127	11.1588	11.1791	11.2404	10.819	11.2046	10.1427	10.7067	8.45173	11.7983	11.7334	11.452
Contig8343_at	8.51273	8.92958	8.66833	9.25648	9.28771	9.39551	8.21831	8.21328	8.42454	8.85657	8.68904	8.6957
Contig8367_at	8.6347	8.79198	8.79405	8.54047	8.21869	8.24198	7.83895	7.98416	6.93649	8.49552	8.49278	8.10109
Contig837_x_at	6.90133	6.3528	6.01815	8.49713	7.67803	8.81109	6.61648	6.55133	4.99562	8.28064	7.7309	7.28592
Contig838_s_at	12.4621	12.5114	12.6685	12.8788	12.3912	12.5041	11.8194	12.0366	9.61427	13.238	12.9181	12.6555
Contig841_x_at	7.91921	7.14415	7.03471	9.80287	9.00671	10.0671	7.85796	7.51269	5.47469	9.85343	9.45814	8.73545
Contig8453_at	10.0524	10.1965	9.81856	10.3395	10.1142	10.5501	11.0794	10.8864	11.3945	10.7779	10.4091	10.108
Contig8489_s_at	10.1734	10.3638	10.4249	10.5131	10.8724	11.1135	9.39163	8.78143	9.74721	9.96941	9.71321	9.77624
Contig8515_s_at	8.44772	8.51563	8.556	8.56849	8.13213	8.34463	7.86913	8.35374	6.80816	9.08293	9.00867	8.72679
Contig8620_at	9.03828	8.58216	8.23892	8.80824	9.32927	9.3014	7.8134	7.65382	7.93755	8.86671	7.97373	7.84186
Contig8701_at	9.65529	9.56043	9.64744	10.2755	9.84843	9.96251	8.57163	9.07358	7.31087	9.96792	9.74745	9.20895
Contig8703_at	8.57328	7.4245	6.74684	8.31662	8.71794	10.0595	9.44686	8.7378	9.53115	9.78151	9.34792	8.76876
Contig8775_at	7.91395	8.0547	8.19791	8.40431	7.85826	7.89669	7.458	7.95226	6.12487	8.66514	8.37499	7.91557
Contig8829_at	5.13161	6.13915	5.0477	5.80727	6.06148	6.69215	5.34938	5.13463	5.36814	5.27481	5.06563	5.21991
Contig9116_at	9.18238	10.2277	9.49222	9.95462	10.1899	10.4362	8.4663	8.45314	8.58011	9.01372	7.93339	8.16525
Contig9152_at	6.63841	7.07297	6.76281	7.87352	7.39647	7.33069	8.46317	8.90064	7.84689	6.94694	6.79486	7.09008
Contig9168_s_at	8.18662	8.36152	8.3263	8.90506	8.54277	8.85916	7.81467	8.27945	7.17343	8.80049	8.78573	8.66054
Contig9169_at	5.94318	5.74676	5.41109	7.19992	6.55826	7.08277	5.22407	5.52394	5.07564	6.15248	6.22061	5.7313
Contig926_x_at	10.0153	9.92603	9.49709	11.2426	10.7522	11.098	10.4989	10.8048	8.4815	11.7867	11.3819	11.14
Contig9315_at	9.02407	8.80607	8.93753	9.57362	9.46395	9.71668	8.38141	8.45175	8.55913	8.85104	9.03749	9.20772
Contig9355_s_at	5.93623	5.94471	6.24151	6.10632	6.15525	6.40944	5.7387	5.29122	5.88569	6.71271	6.79632	6.82179
Contig9382_at	8.84182	9.26481	8.65287	9.97776	9.90345	9.75435	8.85243	9.28017	8.15085	9.12101	9.10528	8.5671
Contig939_s_at	11.0327	10.596	10.7346	10.893	10.6204	10.5747	11.133	10.4852	11.2549	8.60731	8.3198	8.26835
Contig9397_at	7.78677	7.8808	8.02456	8.50933	9.0251	9.27716	6.93528	7.03166	6.90101	7.4924	7.39963	7.31975
Contig9398_s_at	7.70404	7.01699	7.44579	6.85896	6.63019	6.3907	6.74943	6.2889	7.15428	7.45087	7.56545	8.06009
Contig9457_at	7.83702	8.35759	8.20894	6.96429	7.1881	7.86815	6.76019	7.16565	7.30485	8.1301	7.58145	7.57528
Contig950_s_at	11.5948	11.694	11.6638	11.9066	11.4171	11.6387	10.5472	11.1646	9.12474	12.443	12.1811	11.9185
Contig9566_at	7.34663	7.33308	7.50789	6.97465	6.86482	6.81432	7.18339	6.36655	7.4258	8.13154	8.10122	7.98004
Contig9568_at	8.6629	8.79576	8.69177	8.96721	9.20063	9.35816	7.68702	7.72184	7.89673	8.51345	8.31306	8.15828
Contig965_at	7.57762	7.83936	7.73267	7.72157	7.48379	7.51493	6.94139	7.22933	4.96363	7.77199	7.51919	7.31363
Contig9698_at	11.1668	11.6775	11.121	11.2527	12.2309	12.1674	10.8677	11.4375	11.6113	9.22098	9.70735	10.8351
Contig9791_s_at	8.05276	7.71441	8.04483	7.45546	7.45308	8.01209	7.60702	7.32158	7.85613	8.59147	8.5991	8.65989
Contig9795_at	7.64963	7.82585	7.96463	7.84577	7.61201	7.62236	7.27298	7.50535	6.27187	8.41449	8.29583	7.97096
Contig9878_at	9.42856	9.5916	9.4144	9.48712	9.19767	9.45344	8.90259	9.33515	7.68792	9.72968	9.70458	9.52434
Contig9897_at	9.65585	9.77889	9.46535	9.17423	9.38776	8.95628	7.49771	8.14059	7.94291	8.39387	8.39196	8.85609
Contig9917_at	10.0269	8.92852	9.36621	9.66437	8.75727	8.82867	8.83806	7.76381	9.06194	6.91108	6.78051	6.7906
Contig9967_at	10.2506	10.4772	10.5729	10.4005	10.2122	10.1973	9.57856	9.88838	8.33037	10.097	9.64038	9.80187
Contig997_x_at	4.24141	4.0457	4.18091	4.57314	4.16268	4.35374	4.05761	3.9745	4.00135	5.68822	5.14547	4.3705
EBed07_SQ001_B14_s_at	6.28322	6.73543	5.90792	7.79871	6.70411	6.96957	6.2562	5.37385	5.62752	5.90829	4.71984	5.07745
EBed07_SQ001_P13_at	7.83518	8.19541	8.10758	7.93653	8.56089	8.89544	7.68551	7.54793	7.87938	8.91157	8.94788	9.01823
EBem10_SQ001_N01_x_at	10.5104	10.2946	10.6631	10.8981	10.3082	10.6306	9.45008	10.0387	7.88101	11.0582	10.8767	10.4694
EBem10_SQ002_I10_s_at	7.90406	7.58111	7.81549	7.69817	8.09043	7.49893	9.5299	8.63876	9.63077	9.23218	7.83468	7.6402
EBem10_SQ004_F01_s_at	10.8084	11.0481	11.015	11.3119	11.7666	11.9124	10.3862	10.2954	10.4918	10.7914	10.5659	10.6378
EBma01_SQ005_J20_at	6.03636	6.16987	6.2055	6.23778	6.12321	6.14481	7.20011	7.87522	6.87106	6.53525	6.67772	6.33793
EBma03_SQ003_J21_at	5.75246	6.19256	6.5476	7.5178	7.62953	7.20699	6.67924	7.94677	6.88167	6.47053	5.95111	6.27644
EBma08_SQ002_M18_at	8.08813	8.00108	8.26501	8.5024	8.2224	8.30009	7.65351	7.1597	7.76914	7.41667	7.48202	6.82464
EBpi01_SQ005_G20_x_at	12.1936	12.2413	12.2311	12.3766	11.9108	12.0693	11.3596	11.6857	9.42834	12.9121	12.7204	12.3925
EBpi01_SQ005_J09_s_at	6.9471	6.9096	6.53376	7.31776	7.05516	7.4664	7.91525	7.41969	8.48223	6.68623	7.01382	6.70997
EBpi07_SQ002_O11_s_at	11.4014	11.4802	11.6095	11.5337	11.2381	11.4292	10.7595	11.0703	9.50989	11.5673	11.5493	11.2665
EBro02_SQ001_G03_at	3.90771	4.23641	4.21848	4.26683	4.59681	5.24922	3.809	3.53532	3.35547	4.03984	3.62012	3.75809
EBro02_SQ001_G03_s_at	7.7207	8.03171	8.06352	8.47099	9.00643	9.2787	6.84372	6.66179	6.82386	7.72504	7.33107	7.18121
EBro03_SQ003_J21_at	9.84276	10.3846	9.99363	10.128	10.0159	10.7958	10.0359	9.68016	9.91553	10.0068	8.85735	9.04955
EBro03_SQ004_E10_at	7.81524	7.18616	7.56062	7.37231	7.54184	7.38038	6.51388	6.96742	5.63108	8.09249	8.28866	8.06147
EBro07_SQ002_B04_s_at	12.1413	12.2092	12.0836	12.4509	12.1801	12.3236	11.3162	11.7196	9.87013	12.8756	12.6509	12.4256
EBro07_SQ002_B11_at	7.47808	7.47844	7.47069	7.52038	7.33946	7.35654	8.96503	9.46427	8.0917	8.46652	8.56283	8.38372
EBro07_SQ003_A11_at	9.87471	9.37052	9.78693	9.81964	9.6259	9.71701	8.11368	7.56394	8.3254	7.60791	7.6698	7.85052
EBro07_SQ003_G24_s_at	8.57932	9.3835	8.72609	8.99607	8.48288	8.64986	11.3351	11.165	10.8438	10.4286	9.58678	9.18121
EBro08_SQ003_I19_s_at	7.1939	6.56924	6.68799	6.58284	6.26254	6.24125	7.57814	7.46594	7.99542	7.12011	7.23098	6.95495
EBro08_SQ004_B22_at	8.17588	8.61313	7.80654	9.04904	8.97364	9.09317	8.14868	7.68755	8.405	7.55791	7.30617	7.13594
EBro08_SQ004_I20_at	8.45011	8.12421	8.68166	9.18067	9.43329	9.30641	8.86417	8.44695	9.17482	7.5155	7.7016	8.29678
EBro08_SQ007_B12_s_at	4.80988	4.93278	5.06004	5.81808	6.31716	6.35209	4.88254	4.57807	4.82783	6.95883	4.99409	5.55233
EBro08_SQ007_P13_at	6.48984	5.4744	5.87934	6.13217	5.98664	5.95089	6.96854	6.58728	7.70299	6.24284	6.24699	6.49757
HA10A05u_s_at	9.10791	9.03182	8.82724	9.64277	8.79612	9.36499	8.0545	8.00119	5.73471	9.96386	9.78677	9.27344
HB07K19r_x_at	7.73393	8.17991	7.54295	8.53824	8.12404	7.97951	7.63054	7.4858	7.13554	7.47392	6.46861	6.76592
HB14C23r_s_at	6.76042	7.07264	6.87566	7.69901	7.31744	7.40146	6.65373	6.29359	6.1502	6.64436	6.07882	6.24343
HB30P16r_at	10.6685	11.9421	11.0882	9.94664	10.4664	11.3691	9.16601	9.75529	9.37133	10.5388	9.1281	9.39877
HE01D12u_at	4.5689	4.46048	4.67784	4.58622	4.52706	4.44574	8.44366	8.24267	4.46023	4.45872	9.18186	4.65874
HE01K03u_at	6.99153	6.93	7.09317	7.41746	7.2692	7.4091	6.46014	6.82561	5.65085	6.86863	6.7809	6.5365
HG01F14u_s_at	7.97774	7.93452	8.25083	8.5987	8.43579	8.35459	7.27016	7.55123	6.72294	8.1375	7.99706	7.86355
HG01O06u_s_at	11.5401	11.6081	11.5285	11.8235	11.3056	11.6291	10.8768	11.2694	9.38358	12.119	12.0056	11.5979
HI02E21u_s_at	11.7415	11.4107	11.6915	11.2004	11.3747	10.7638	10.543	10.258	10.9257	11.3852	11.345	11.561
HK04G23r_s_at	5.90395	6.40139	5.92984	4.84812	5.29485	5.1031	5.48376	5.47079	6.01979	6.1417	6.28766	5.85953
HK05G21r_s_at	7.4753	7.50016	7.6265	7.58361	7.17579	7.28547	6.61352	6.71632	5.33667	7.802	7.72382	7.08713
HM09F12r_s_at	5.94357	5.89396	5.86674	5.93755	5.71269	5.84936	6.41626	6.10907	6.40284	7.73381	6.60585	6.36689
HM14O03r_at	8.99583	8.86999	8.87589	9.24119	8.63719	9.10881	7.8311	8.36168	5.68185	9.86392	9.71688	9.09626
HO15C14S_s_at	7.49731	7.81756	7.54	8.12394	8.45655	8.64232	7.7376	7.3486	7.91222	7.41835	7.01393	7.04384
HP01B09w_at	6.72187	5.55294	6.2573	5.97173	5.35356	5.06295	4.85082	4.12122	5.13046	4.21696	3.71673	3.45738
HS06C19u_s_at	9.53665	9.29143	8.99309	9.97066	10.018	10.582	9.15309	8.3881	9.56853	8.35567	7.91145	8.13485
HS07I12u_x_at	8.20507	8.13571	8.05203	8.22974	8.4607	8.54738	7.58304	7.33082	7.52305	7.56609	7.28717	7.36834
HS08O16u_s_at	5.42078	5.09673	6.95682	6.67745	6.2692	6.06879	6.66532	8.40897	6.54875	5.17626	5.32016	5.18619
HS18J23u_s_at	5.43172	5.43331	5.11917	4.56789	4.89254	5.14651	4.64154	4.97004	5.4083	6.50828	5.95297	5.9654
HT05D14u_s_at	8.12303	7.11767	7.15187	7.59296	8.34139	9.14376	9.266	8.75573	9.44654	9.24478	8.79562	8.75266
HU08H20r_s_at	6.29461	6.6349	6.34785	5.65603	5.92445	6.85356	4.83476	5.51189	5.78562	6.38926	6.24176	6.05812
HU10A18u_s_at	6.20222	6.35674	6.22986	5.72729	5.90934	5.63782	6.73294	7.05617	6.91327	6.48117	6.54225	6.43157
HV_CEa0002D05f_s_at	9.48255	9.28342	9.38616	9.53879	9.29122	9.85466	8.49848	7.86449	8.79356	9.17892	9.00184	8.94995
HV_CEa0003L23f_s_at	10.1244	10.1453	9.81951	11.005	10.0915	10.706	9.79594	9.80799	7.49154	11.7051	11.2997	10.8579
HV_CEa0009O07r2_s_at	9.49609	9.66126	9.50179	9.48184	9.82758	10.1528	8.48341	7.79071	8.81434	9.37697	9.29529	8.84988
HV_CEa0010K11f_x_at	8.64872	8.44712	8.50176	8.80719	8.31098	8.61698	7.64555	8.06652	6.66394	8.78655	8.75012	8.0259
HV_CEb0010M11f_at	10.4735	10.3314	10.6362	10.166	9.67355	9.9586	8.94229	8.85854	7.98624	9.63683	9.42168	8.75057
HV_CEb0010O21r2_at	7.60401	7.74356	7.69326	7.37871	7.1858	7.22865	6.62587	7.37279	5.89929	7.64258	7.58503	7.25755
HV_CEb0017F03r2_s_at	8.30503	8.54057	8.33488	9.00125	8.63143	8.83695	8.28066	8.65264	7.10741	9.32883	8.94465	8.90132
HV03D01u_at	10.1843	9.22716	9.5309	9.58876	9.42726	8.92468	9.75846	8.95014	10.4347	10.4163	10.0845	10.6094
HV03D01u_s_at	10.2579	9.64246	10.0616	9.7275	9.51132	9.31322	10.1044	9.70184	10.6904	10.5491	10.2226	10.9092
HV05A09u_s_at	7.39563	7.60377	6.98789	7.01007	7.00816	7.07663	8.07921	8.56349	7.74332	7.62209	7.85146	7.3756
HVSMEa0003B16r2_at	5.31191	5.169	4.64571	4.16778	3.85425	3.78884	4.44556	4.68127	4.62697	5.1698	5.61875	4.63122
HVSMEa0007I03r2_at	6.02415	6.33884	5.93428	6.79551	7.55329	7.6131	6.63077	6.32165	6.73294	6.03266	5.56572	5.60072
HVSMEa0008M19r2_at	7.96798	9.00861	8.50784	9.35707	9.70354	9.89176	7.80206	7.69716	7.887	8.0742	7.04466	7.57472
HVSMEa0013F14r2_at	8.85211	9.10534	9.08941	9.05404	9.76811	9.79874	8.50885	8.27647	8.60884	8.60662	8.1302	8.62166
HVSMEa0014H14r2_s_at	9.15943	9.56477	9.53421	9.74058	10.0665	10.3442	9.13898	9.0822	9.28395	9.01062	8.7816	8.70109
HVSMEa0020P01f_at	8.78522	9.13699	9.28395	8.22523	7.73946	7.94083	8.30547	8.52237	7.70792	8.86881	9.02599	8.34453
HVSMEb0003G09r2_at	8.54951	8.44858	8.25609	7.66953	7.64879	7.26578	7.19935	7.36337	6.96541	7.67282	7.55847	7.93148
HVSMEb0003G09r2_x_at	9.50563	9.59912	9.45961	8.66143	8.70561	8.32748	7.87728	8.02048	7.82368	8.77241	8.73202	9.16842
HVSMEb0014B13r2_at	6.27113	6.3856	6.44753	6.0087	5.63403	5.67579	5.479	5.95249	4.9905	6.61842	6.77494	6.49755
HVSMEb0015P10r2_at	6.42141	6.90738	6.86476	6.60482	6.45473	6.53044	6.11172	6.14391	5.02173	6.83048	6.86637	6.69419
HVSMEc0001A15f_at	8.40883	8.06366	8.06278	7.69279	7.41394	7.74106	7.39138	7.0913	6.75981	7.37996	7.19908	6.68191
HVSMEc0001D14f_x_at	6.05423	5.19275	6.54578	5.96651	5.34719	5.67084	5.26794	5.84356	4.91207	7.88763	7.35976	5.33859
HVSMEc0001M13f_x_at	10.2791	9.90366	10.1236	9.71214	9.16773	9.42071	9.41583	8.99256	8.14676	9.55732	9.41878	8.4855
HVSMEc0009K16f_s_at	11.1777	10.3224	11.7198	10.7643	10.1593	10.3191	10.0696	10.6915	9.54226	12.6214	12.1479	10.3753
HVSMEc0011A03f_at	10.6667	10.773	10.6197	10.3798	10.1538	10.2209	9.62131	9.35462	8.47513	10.3294	10.1125	9.45081
HVSMEc0015H24f_at	8.1273	7.87067	8.11537	8.88561	8.41545	8.86511	8.89201	9.4324	7.97763	7.86293	7.62186	6.85357
HVSMEc0019G06f_at	8.84938	8.70519	8.66838	8.69157	8.34057	8.65153	10.0155	10.2644	9.48629	8.99646	8.95961	8.07823
HVSMEf0001K20r2_at	7.45745	6.07447	6.94548	7.14392	6.45628	6.48046	8.07519	7.47101	8.4639	7.40474	7.41916	7.62273
HVSMEf0001M07r2_at	6.41462	6.41394	6.20214	5.80641	5.96876	5.68198	6.72723	6.64995	7.14674	6.5829	6.6331	6.57697
HVSMEf0002H19r2_at	7.08211	6.37582	6.70963	6.29969	6.14181	5.81583	7.05051	6.876	7.66889	6.63404	7.09736	7.0039
HVSMEf0016E08r2_at	7.66794	8.23618	7.84758	8.2062	8.15111	8.59191	9.00809	8.50863	9.06965	7.6637	7.46583	7.16081
HVSMEg0006F05r2_s_at	7.13873	7.29397	7.02407	7.7446	7.18338	7.58152	6.48164	6.73553	5.30956	7.16456	7.19652	6.6926
HVSMEg0015H12r2_s_at	6.82112	7.05778	6.88638	6.29441	6.3892	6.61651	7.79801	8.02977	8.01936	7.20316	7.12304	7.13613
HVSMEh0083M18r2_s_at	6.20216	6.54646	5.98908	7.18619	6.77964	6.47617	6.04529	5.79927	5.40702	5.74662	5.08325	5.26586
HVSMEi0013J13r2_at	7.02932	6.59201	6.93699	5.87159	6.37643	6.01156	6.92373	6.41459	7.14737	6.9474	7.1113	7.48407
HVSMEk0003G14r2_at	6.86749	6.59853	6.96141	6.58943	6.4714	6.78704	7.6428	7.16648	8.13296	7.3122	7.44664	7.33573
HVSMEl0007F21r2_s_at	5.68244	5.59506	5.37466	5.54784	5.4411	5.57158	6.3692	6.68703	6.85341	6.02171	6.25656	5.73262
HVSMEl0025G13f_s_at	12.3312	12.2071	12.0467	12.9386	12.4979	12.8503	12.1838	12.3486	10.276	13.2386	13.0942	12.7965
HVSMEm0003C15r2_s_at	6.65006	5.9225	5.50186	6.03202	6.67356	4.78579	7.29582	6.35516	7.56097	9.20075	6.01156	6.04861
HVSMEm0005P05r2_at	5.80641	6.30814	6.49648	4.14574	4.08686	4.50068	5.21823	4.67307	5.23251	5.89623	5.31853	5.11598
HVSMEm0015O15f_s_at	11.1428	11.2152	11.2533	11.2592	10.8698	11.0873	10.6621	11.1248	9.38629	11.5074	11.4609	11.2244
HVSMEm0019O10f_s_at	11.4346	11.5778	11.51	11.8341	11.4793	11.7121	10.7446	10.8572	8.08807	12.1155	12.0522	11.7171
HVSMEn0002B08r2_at	8.47023	8.57691	8.36683	7.4091	7.28852	7.22463	7.49734	8.07811	6.69428	7.28402	7.71021	7.70573
HVSMEn0020J05f_x_at	6.5999	6.43093	6.40213	6.86482	6.62367	7.03178	6.09029	5.72675	5.4886	7.64276	7.52791	7.07861
HVSMEn0023M22r2_at	7.92928	7.69326	8.03587	7.60802	7.52839	7.21464	6.8466	6.52691	7.12341	7.61318	7.53802	7.67423
HW02A11u_s_at	10.0858	9.86957	9.87165	9.76434	9.44957	9.38138	8.48187	7.68865	8.63976	8.98599	8.70038	8.71406
HY04F23u_s_at	6.35418	6.60818	6.39508	6.89201	6.96798	6.86393	7.7299	8.08081	6.94463	6.69955	6.92482	6.74572
HY06G13u_at	8.20921	8.22584	8.32243	7.99079	7.99058	7.40425	6.84036	6.57098	5.77971	9.04282	8.66062	8.25938
HY08A19u_at	7.9836	8.22482	8.17367	6.69215	6.95022	7.08442	7.41362	7.98389	7.24859	8.40779	8.48191	8.29893
HY10O15u_at	5.3195	4.72651	4.95197	5.59094	5.70863	5.65246	6.24486	5.77967	6.42843	5.74358	5.78253	5.64529
MitoContig11_at	11.267	10.4652	11.9442	11.0589	10.7936	10.6523	10.5352	11.2472	10.1848	12.7954	12.2926	10.6653
rbaal1n16_s_at	7.7441	7.44497	7.77537	8.56275	7.79763	8.33347	7.33314	7.69006	6.25829	8.37338	8.22958	7.68017
rbaal21l24_s_at	9.13972	8.87662	8.89333	9.31297	8.82524	9.08408	8.38372	8.66529	6.50116	9.4566	9.27312	8.796
rbaal31m19_s_at	5.69567	5.66231	5.61579	5.54263	5.06815	5.56161	4.67205	5.27262	4.26263	6.15394	5.97903	5.75044
rbah13p07_s_at	8.40707	8.59486	8.92082	7.58292	7.07538	7.07536	8.03425	7.19151	8.26538	9.30842	9.34524	9.19949
rbah15o14_s_at	7.77744	7.50852	7.69006	8.05767	7.43783	7.69701	6.9336	7.10988	5.6191	8.54977	8.20615	7.68837
rbah22f22_s_at	10.7516	10.7477	10.603	11.3725	10.9277	11.1464	10.3861	10.4221	8.36915	11.8475	11.6676	11.3426
rbah38o04_s_at	7.44201	7.44064	7.34467	7.7425	7.81188	7.98637	8.68218	8.28921	8.81765	8.2528	8.15453	7.88424
rbah48h06_s_at	8.84512	8.62093	8.84802	9.72394	8.76711	8.69099	7.69651	8.07629	7.03313	8.32898	8.78202	8.59468
rbah53j14_s_at	10.3583	10.5227	10.5709	10.4436	10.174	10.1019	9.26812	9.60844	7.0908	10.8389	10.896	10.5373
rbasd17i02_s_at	11.0492	11.2941	11.2669	11.0811	10.8291	10.6985	9.82398	10.2722	8.84285	11.5278	11.2751	10.9925
rbasd23b03_s_at	9.51032	9.57428	9.47671	9.46593	9.1649	9.11349	8.7793	9.29155	7.26896	9.79573	9.83474	9.38149
U19359_s_at	10.2862	9.47206	8.82334	9.55605	9.95384	10.9185	11.3119	10.4836	11.6967	11.0632	11.3501	11.2299
X89023_x_at	7.08302	7.19891	7.23919	8.00773	7.63038	7.82586	7.112	7.24041	5.88657	7.92643	7.42585	7.66213
